# Supplementary material for: The exploration of miRNAs and mRNA profiles revealed the molecular mechanisms of cattle-yak male infertility
Source: Front Vet Sci. 2022 Oct 5;9:974703. doi: 10.3389/fvets.2022.974703 (PMC9581192; doi:10.3389/fvets.2022.974703)
Supplement: Supplementary file 1 [file Data_Sheet_1.ZIP]

Archive with 6 entries (6 files):
- supplementary materials/Supplementary table1.pdf
- supplementary materials/Supplementary table2.pdf
- supplementary materials/Supplementary table3 GO_enrichment_gene_H_vs_P.total.xls
- supplementary materials/Supplementary table4 Pathway_enrichment_gene_H_vs_P.total.xls
- supplementary materials/Supplementary table5 GO_enrichment_gene_M_vs_P.total.xls
- supplementary materials/Supplementary table6 Pathway_enrichment_gene_M_vs_P.total.xls
