# Supplementary material for: The exploration of miRNAs and mRNA profiles revealed the molecular mechanisms of cattle-yak male infertility
Source: Front Vet Sci. 2022 Oct 5;9:974703. doi: 10.3389/fvets.2022.974703 (PMC9581192; doi:10.3389/fvets.2022.974703)
Supplement: Supplementary file 1 [file Data_Sheet_1.ZIP › supplementary materials/Supplementary table3 GO_enrichment_gene_H_vs_P.total.xls]

id	Name	Ontology	GeneRatio	BgRatio	pvalue	p.adjust	qvalue	score	geneID
GO:2000059	negative regulation of protein ubiquitination involved in ubiquitin-dependent protein catabolic process	biological_process	2//38	9//16540	0.00018316	0.047288398	0.026305978	96.7251462	HFE; SUFU
GO:0070410	co-SMAD binding	molecular_function	2//38	10//16540	0.000228618	0.047288398	0.026305978	87.05263158	SMAD2; USP9X
GO:0030335	positive regulation of cell migration	biological_process	4//38	144//16540	0.000323155	0.047288398	0.026305978	12.09064327	CD151; FGFR1OP; SEMA4D; PIK3R1
GO:0007162	negative regulation of cell adhesion	biological_process	2//38	25//16540	0.001491343	0.058376882	0.032474372	34.82105263	SEMA4D; PIK3R1
GO:0002626	negative regulation of T cell antigen processing and presentation	biological_process	1//38	1//16540	0.002297461	0.058376882	0.032474372	435.2631579	HFE
GO:0010876	lipid localization	biological_process	1//38	1//16540	0.002297461	0.058376882	0.032474372	435.2631579	STOML2
GO:0051307	meiotic chromosome separation	biological_process	1//38	1//16540	0.002297461	0.058376882	0.032474372	435.2631579	ESPL1
GO:0070486	leukocyte aggregation	biological_process	1//38	1//16540	0.002297461	0.058376882	0.032474372	435.2631579	SEMA4D
GO:0090297	positive regulation of mitochondrial DNA replication	biological_process	1//38	1//16540	0.002297461	0.058376882	0.032474372	435.2631579	STOML2
GO:0098508	endothelial to hematopoietic transition	biological_process	1//38	1//16540	0.002297461	0.058376882	0.032474372	435.2631579	YTHDF2
GO:0099159			1//38	1//16540	0.002297461	0.058376882	0.032474372	435.2631579	CAMKV
GO:1900210	positive regulation of cardiolipin metabolic process	biological_process	1//38	1//16540	0.002297461	0.058376882	0.032474372	435.2631579	STOML2
GO:1900224	positive regulation of nodal signaling pathway involved in determination of lateral mesoderm left/right asymmetry	biological_process	1//38	1//16540	0.002297461	0.058376882	0.032474372	435.2631579	SMAD2
GO:1904283	negative regulation of antigen processing and presentation of endogenous peptide antigen via MHC class I	biological_process	1//38	1//16540	0.002297461	0.058376882	0.032474372	435.2631579	HFE
GO:1990046	stress-induced mitochondrial fusion	biological_process	1//38	1//16540	0.002297461	0.058376882	0.032474372	435.2631579	STOML2
GO:1990578	perinuclear endoplasmic reticulum membrane	cellular_component	1//38	1//16540	0.002297461	0.058376882	0.032474372	435.2631579	PIK3R1
GO:0004756	selenide, water dikinase activity	molecular_function	1//38	2//16540	0.004589782	0.058376882	0.032474372	217.6315789	SEPHS1
GO:0005943	phosphatidylinositol 3-kinase complex, class IA	cellular_component	1//38	2//16540	0.004589782	0.058376882	0.032474372	217.6315789	PIK3R1
GO:0007352	zygotic specification of dorsal/ventral axis	biological_process	1//38	2//16540	0.004589782	0.058376882	0.032474372	217.6315789	SMAD2
GO:0016260	selenocysteine biosynthetic process	biological_process	1//38	2//16540	0.004589782	0.058376882	0.032474372	217.6315789	SEPHS1
GO:0017050	D-erythro-sphingosine kinase activity	molecular_function	1//38	2//16540	0.004589782	0.058376882	0.032474372	217.6315789	SPHK2
GO:0030618	transforming growth factor beta receptor, pathway-specific cytoplasmic mediator activity	molecular_function	1//38	2//16540	0.004589782	0.058376882	0.032474372	217.6315789	SMAD2
GO:0035710	CD4-positive, alpha-beta T cell activation	biological_process	1//38	2//16540	0.004589782	0.058376882	0.032474372	217.6315789	STOML2
GO:0048340	paraxial mesoderm morphogenesis	biological_process	1//38	2//16540	0.004589782	0.058376882	0.032474372	217.6315789	SMAD2
GO:0071144	SMAD2-SMAD3 protein complex	cellular_component	1//38	2//16540	0.004589782	0.058376882	0.032474372	217.6315789	SMAD2
GO:0098711	iron ion import across plasma membrane	biological_process	1//38	2//16540	0.004589782	0.058376882	0.032474372	217.6315789	HFE
GO:1900220	semaphorin-plexin signaling pathway involved in bone trabecula morphogenesis	biological_process	1//38	2//16540	0.004589782	0.058376882	0.032474372	217.6315789	SEMA4D
GO:1904434	positive regulation of ferrous iron binding	biological_process	1//38	2//16540	0.004589782	0.058376882	0.032474372	217.6315789	HFE
GO:1904437	positive regulation of transferrin receptor binding	biological_process	1//38	2//16540	0.004589782	0.058376882	0.032474372	217.6315789	HFE
GO:2001186	negative regulation of CD8-positive, alpha-beta T cell activation	biological_process	1//38	2//16540	0.004589782	0.058376882	0.032474372	217.6315789	HFE
GO:0007179	transforming growth factor beta receptor signaling pathway	biological_process	2//38	50//16540	0.005873551	0.058376882	0.032474372	17.41052632	SMAD2; USP9X
GO:0002176	male germ cell proliferation	biological_process	1//38	3//16540	0.006876974	0.058376882	0.032474372	145.0877193	EIF2S2
GO:0004534	5'-3' exoribonuclease activity	molecular_function	1//38	3//16540	0.006876974	0.058376882	0.032474372	145.0877193	XRN1
GO:0005384	manganese ion transmembrane transporter activity	molecular_function	1//38	3//16540	0.006876974	0.058376882	0.032474372	145.0877193	TRPM2
GO:0009301	snRNA transcription	biological_process	1//38	3//16540	0.006876974	0.058376882	0.032474372	145.0877193	RPAP2
GO:0010693	negative regulation of alkaline phosphatase activity	biological_process	1//38	3//16540	0.006876974	0.058376882	0.032474372	145.0877193	SEMA4D
GO:0021775	smoothened signaling pathway involved in ventral spinal cord interneuron specification	biological_process	1//38	3//16540	0.006876974	0.058376882	0.032474372	145.0877193	SUFU
GO:0021776	smoothened signaling pathway involved in spinal cord motor neuron cell fate specification	biological_process	1//38	3//16540	0.006876974	0.058376882	0.032474372	145.0877193	SUFU
GO:0030292	protein tyrosine kinase inhibitor activity	molecular_function	1//38	3//16540	0.006876974	0.058376882	0.032474372	145.0877193	FGFR1OP
GO:0031344	regulation of cell projection organization	biological_process	1//38	3//16540	0.006876974	0.058376882	0.032474372	145.0877193	SEMA4D
GO:0032444	activin responsive factor complex	cellular_component	1//38	3//16540	0.006876974	0.058376882	0.032474372	145.0877193	SMAD2
GO:0042776	mitochondrial ATP synthesis coupled proton transport	biological_process	1//38	3//16540	0.006876974	0.058376882	0.032474372	145.0877193	STOML2
GO:0043125	ErbB-3 class receptor binding	molecular_function	1//38	3//16540	0.006876974	0.058376882	0.032474372	145.0877193	PIK3R1
GO:0071415	cellular response to purine-containing compound	biological_process	1//38	3//16540	0.006876974	0.058376882	0.032474372	145.0877193	TRPM2
GO:0071502	cellular response to temperature stimulus	biological_process	1//38	3//16540	0.006876974	0.058376882	0.032474372	145.0877193	TRPM2
GO:0099604	ligand-gated calcium channel activity	molecular_function	1//38	3//16540	0.006876974	0.058376882	0.032474372	145.0877193	TRPM2
GO:1901537	positive regulation of DNA demethylation	biological_process	1//38	3//16540	0.006876974	0.058376882	0.032474372	145.0877193	USP9X
GO:1903538	regulation of meiotic cell cycle process involved in oocyte maturation	biological_process	1//38	3//16540	0.006876974	0.058376882	0.032474372	145.0877193	YTHDF2
GO:1903679	positive regulation of cap-independent translational initiation	biological_process	1//38	3//16540	0.006876974	0.058376882	0.032474372	145.0877193	YTHDF2
GO:2000312	regulation of kainate selective glutamate receptor activity	biological_process	1//38	3//16540	0.006876974	0.058376882	0.032474372	145.0877193	NETO2
GO:2000348	regulation of CD40 signaling pathway	biological_process	1//38	3//16540	0.006876974	0.058376882	0.032474372	145.0877193	FANCA
GO:0008584	male gonad development	biological_process	2//38	61//16540	0.008636325	0.058376882	0.032474372	14.27092321	EIF2S2; FANCA
GO:0001701	in utero embryonic development	biological_process	3//38	185//16540	0.008713226	0.058376882	0.032474372	7.058321479	SMAD2; EIF2S2; KDM6A
GO:0002725	negative regulation of T cell cytokine production	biological_process	1//38	4//16540	0.009159049	0.058376882	0.032474372	108.8157895	HFE
GO:0005850	eukaryotic translation initiation factor 2 complex	cellular_component	1//38	4//16540	0.009159049	0.058376882	0.032474372	108.8157895	EIF2S2
GO:0006670	sphingosine metabolic process	biological_process	1//38	4//16540	0.009159049	0.058376882	0.032474372	108.8157895	SPHK2
GO:0032623	interleukin-2 production	biological_process	1//38	4//16540	0.009159049	0.058376882	0.032474372	108.8157895	STOML2
GO:0035014	phosphatidylinositol 3-kinase regulator activity	molecular_function	1//38	4//16540	0.009159049	0.058376882	0.032474372	108.8157895	PIK3R1
GO:0045143	homologous chromosome segregation	biological_process	1//38	4//16540	0.009159049	0.058376882	0.032474372	108.8157895	ESPL1
GO:0047631	ADP-ribose diphosphatase activity	molecular_function	1//38	4//16540	0.009159049	0.058376882	0.032474372	108.8157895	TRPM2
GO:0051098	regulation of binding	biological_process	1//38	4//16540	0.009159049	0.058376882	0.032474372	108.8157895	SMAD2
GO:0071557	histone H3-K27 demethylation	biological_process	1//38	4//16540	0.009159049	0.058376882	0.032474372	108.8157895	KDM6A
GO:0071558	histone demethylase activity (H3-K27 specific)	molecular_function	1//38	4//16540	0.009159049	0.058376882	0.032474372	108.8157895	KDM6A
GO:0098703	calcium ion import across plasma membrane	biological_process	1//38	4//16540	0.009159049	0.058376882	0.032474372	108.8157895	TRPM2
GO:1990247	N6-methyladenosine-containing RNA binding	molecular_function	1//38	4//16540	0.009159049	0.058376882	0.032474372	108.8157895	YTHDF2
GO:0005604	basement membrane	cellular_component	2//38	66//16540	0.010050285	0.058376882	0.032474372	13.18979266	CD151; THBS2
GO:0036459	thiol-dependent ubiquitinyl hydrolase activity	molecular_function	2//38	66//16540	0.010050285	0.058376882	0.032474372	13.18979266	USP9X; USP32
GO:0016579	protein deubiquitination	biological_process	2//38	68//16540	0.010642771	0.058376882	0.032474372	12.80185759	USP9X; USP32
GO:0001843	neural tube closure	biological_process	2//38	70//16540	0.011250412	0.058376882	0.032474372	12.43609023	SUFU; KDM6A
GO:0002221	pattern recognition receptor signaling pathway	biological_process	1//38	5//16540	0.011436018	0.058376882	0.032474372	87.05263158	CLEC7A
GO:0005168	neurotrophin TRKA receptor binding	molecular_function	1//38	5//16540	0.011436018	0.058376882	0.032474372	87.05263158	PIK3R1
GO:0007182	common-partner SMAD protein phosphorylation	biological_process	1//38	5//16540	0.011436018	0.058376882	0.032474372	87.05263158	SMAD2
GO:0008329	signaling pattern recognition receptor activity	molecular_function	1//38	5//16540	0.011436018	0.058376882	0.032474372	87.05263158	CLEC7A
GO:0008420	CTD phosphatase activity	molecular_function	1//38	5//16540	0.011436018	0.058376882	0.032474372	87.05263158	RPAP2
GO:0021513	spinal cord dorsal/ventral patterning	biological_process	1//38	5//16540	0.011436018	0.058376882	0.032474372	87.05263158	SUFU
GO:0033194	response to hydroperoxide	biological_process	1//38	5//16540	0.011436018	0.058376882	0.032474372	87.05263158	TRPM2
GO:0034982	mitochondrial protein processing	biological_process	1//38	5//16540	0.011436018	0.058376882	0.032474372	87.05263158	STOML2
GO:0043559	insulin binding	molecular_function	1//38	5//16540	0.011436018	0.058376882	0.032474372	87.05263158	PIK3R1
GO:0046935	1-phosphatidylinositol-3-kinase regulator activity	molecular_function	1//38	5//16540	0.011436018	0.058376882	0.032474372	87.05263158	PIK3R1
GO:0048570	notochord morphogenesis	biological_process	1//38	5//16540	0.011436018	0.058376882	0.032474372	87.05263158	KDM6A
GO:0070940	dephosphorylation of RNA polymerase II C-terminal domain	biological_process	1//38	5//16540	0.011436018	0.058376882	0.032474372	87.05263158	RPAP2
GO:0071141	SMAD protein complex	cellular_component	1//38	5//16540	0.011436018	0.058376882	0.032474372	87.05263158	SMAD2
GO:0071421	manganese ion transmembrane transport	biological_process	1//38	5//16540	0.011436018	0.058376882	0.032474372	87.05263158	TRPM2
GO:1900103	positive regulation of endoplasmic reticulum unfolded protein response	biological_process	1//38	5//16540	0.011436018	0.058376882	0.032474372	87.05263158	PIK3R1
GO:1902036	regulation of hematopoietic stem cell differentiation	biological_process	1//38	5//16540	0.011436018	0.058376882	0.032474372	87.05263158	YTHDF2
GO:2000272	negative regulation of receptor activity	biological_process	1//38	5//16540	0.011436018	0.058376882	0.032474372	87.05263158	HFE
GO:0030509	BMP signaling pathway	biological_process	2//38	72//16540	0.011873063	0.059911201	0.033327895	12.09064327	HFE; USP9X
GO:0007183	SMAD protein complex assembly	biological_process	1//38	6//16540	0.013707892	0.061405759	0.0341593	72.54385965	SMAD2
GO:0010039	response to iron ion	biological_process	1//38	6//16540	0.013707892	0.061405759	0.0341593	72.54385965	HFE
GO:0038092	nodal signaling pathway	biological_process	1//38	6//16540	0.013707892	0.061405759	0.0341593	72.54385965	SMAD2
GO:0043551	regulation of phosphatidylinositol 3-kinase activity	biological_process	1//38	6//16540	0.013707892	0.061405759	0.0341593	72.54385965	PIK3R1
GO:0045589	regulation of regulatory T cell differentiation	biological_process	1//38	6//16540	0.013707892	0.061405759	0.0341593	72.54385965	FANCA
GO:0060396	growth hormone receptor signaling pathway	biological_process	1//38	6//16540	0.013707892	0.061405759	0.0341593	72.54385965	PIK3R1
GO:0061157	mRNA destabilization	biological_process	1//38	6//16540	0.013707892	0.061405759	0.0341593	72.54385965	YTHDF2
GO:0071281	cellular response to iron ion	biological_process	1//38	6//16540	0.013707892	0.061405759	0.0341593	72.54385965	HFE
GO:1901621	negative regulation of smoothened signaling pathway involved in dorsal/ventral neural tube patterning	biological_process	1//38	6//16540	0.013707892	0.061405759	0.0341593	72.54385965	SUFU
GO:1990712	HFE-transferrin receptor complex	cellular_component	1//38	6//16540	0.013707892	0.061405759	0.0341593	72.54385965	HFE
GO:2000008	regulation of protein localization to cell surface	biological_process	1//38	6//16540	0.013707892	0.061405759	0.0341593	72.54385965	HFE
GO:0000212	meiotic spindle organization	biological_process	1//38	7//16540	0.015974681	0.06206093	0.034523764	62.18045113	ESPL1
GO:0002407	dendritic cell chemotaxis	biological_process	1//38	7//16540	0.015974681	0.06206093	0.034523764	62.18045113	TRPM2
GO:0005068	transmembrane receptor protein tyrosine kinase adaptor activity	molecular_function	1//38	7//16540	0.015974681	0.06206093	0.034523764	62.18045113	PIK3R1
GO:0007127	meiosis I	biological_process	1//38	7//16540	0.015974681	0.06206093	0.034523764	62.18045113	ESPL1
GO:0010918	positive regulation of mitochondrial membrane potential	biological_process	1//38	7//16540	0.015974681	0.06206093	0.034523764	62.18045113	STOML2
GO:0030215	semaphorin receptor binding	molecular_function	1//38	7//16540	0.015974681	0.06206093	0.034523764	62.18045113	SEMA4D
GO:0032525	somite rostral/caudal axis specification	biological_process	1//38	7//16540	0.015974681	0.06206093	0.034523764	62.18045113	KDM6A
GO:0036312	phosphatidylinositol 3-kinase regulatory subunit binding	molecular_function	1//38	7//16540	0.015974681	0.06206093	0.034523764	62.18045113	PIK3R1
GO:0042446	hormone biosynthetic process	biological_process	1//38	7//16540	0.015974681	0.06206093	0.034523764	62.18045113	HFE
GO:0043931	ossification involved in bone maturation	biological_process	1//38	7//16540	0.015974681	0.06206093	0.034523764	62.18045113	SEMA4D
GO:0046626	regulation of insulin receptor signaling pathway	biological_process	1//38	7//16540	0.015974681	0.06206093	0.034523764	62.18045113	PIK3R1
GO:0048672	positive regulation of collateral sprouting	biological_process	1//38	7//16540	0.015974681	0.06206093	0.034523764	62.18045113	SEMA4D
GO:1900121	negative regulation of receptor binding	biological_process	1//38	7//16540	0.015974681	0.06206093	0.034523764	62.18045113	HFE
GO:1900122	positive regulation of receptor binding	biological_process	1//38	7//16540	0.015974681	0.06206093	0.034523764	62.18045113	HFE
GO:1990459	transferrin receptor binding	molecular_function	1//38	7//16540	0.015974681	0.06206093	0.034523764	62.18045113	HFE
GO:0008134	transcription factor binding	molecular_function	3//38	238//16540	0.017135453	0.062545146	0.034793128	5.486510394	SMAD2; SUFU; PIK3R1
GO:0016591	DNA-directed RNA polymerase II, holoenzyme	cellular_component	1//38	8//16540	0.018236398	0.062545146	0.034793128	54.40789474	RPAP2
GO:0034713	type I transforming growth factor beta receptor binding	molecular_function	1//38	8//16540	0.018236398	0.062545146	0.034793128	54.40789474	SMAD2
GO:0035457	cellular response to interferon-alpha	biological_process	1//38	8//16540	0.018236398	0.062545146	0.034793128	54.40789474	IFIT3
GO:0038036	sphingosine-1-phosphate receptor activity	molecular_function	1//38	8//16540	0.018236398	0.062545146	0.034793128	54.40789474	SPHK2
GO:0042994	cytoplasmic sequestering of transcription factor	biological_process	1//38	8//16540	0.018236398	0.062545146	0.034793128	54.40789474	SUFU
GO:0043560	insulin receptor substrate binding	molecular_function	1//38	8//16540	0.018236398	0.062545146	0.034793128	54.40789474	PIK3R1
GO:0046512	sphingosine biosynthetic process	biological_process	1//38	8//16540	0.018236398	0.062545146	0.034793128	54.40789474	SPHK2
GO:0048617	embryonic foregut morphogenesis	biological_process	1//38	8//16540	0.018236398	0.062545146	0.034793128	54.40789474	SMAD2
GO:0060586	multicellular organismal iron ion homeostasis	biological_process	1//38	8//16540	0.018236398	0.062545146	0.034793128	54.40789474	HFE
GO:0070723	response to cholesterol	biological_process	1//38	8//16540	0.018236398	0.062545146	0.034793128	54.40789474	SMAD2
GO:0070878	primary miRNA binding	molecular_function	1//38	8//16540	0.018236398	0.062545146	0.034793128	54.40789474	SMAD2
GO:0071028	nuclear mRNA surveillance	biological_process	1//38	8//16540	0.018236398	0.062545146	0.034793128	54.40789474	XRN1
GO:0090277	positive regulation of peptide hormone secretion	biological_process	1//38	8//16540	0.018236398	0.062545146	0.034793128	54.40789474	HFE
GO:1901612	cardiolipin binding	molecular_function	1//38	8//16540	0.018236398	0.062545146	0.034793128	54.40789474	STOML2
GO:0001893	maternal placenta development	biological_process	1//38	9//16540	0.020493053	0.065667519	0.036530067	48.3625731	STOX2
GO:0006910	phagocytosis, recognition	biological_process	1//38	9//16540	0.020493053	0.065667519	0.036530067	48.3625731	CLEC7A
GO:0016075	rRNA catabolic process	biological_process	1//38	9//16540	0.020493053	0.065667519	0.036530067	48.3625731	XRN1
GO:0035265	organ growth	biological_process	1//38	9//16540	0.020493053	0.065667519	0.036530067	48.3625731	SMAD2
GO:0039706	co-receptor binding	molecular_function	1//38	9//16540	0.020493053	0.065667519	0.036530067	48.3625731	HFE
GO:0044666	MLL3/4 complex	cellular_component	1//38	9//16540	0.020493053	0.065667519	0.036530067	48.3625731	KDM6A
GO:0048009	insulin-like growth factor receptor signaling pathway	biological_process	1//38	9//16540	0.020493053	0.065667519	0.036530067	48.3625731	PIK3R1
GO:0060039	pericardium development	biological_process	1//38	9//16540	0.020493053	0.065667519	0.036530067	48.3625731	SMAD2
GO:0062009			1//38	9//16540	0.020493053	0.065667519	0.036530067	48.3625731	SMAD2
GO:0005942	phosphatidylinositol 3-kinase complex	cellular_component	1//38	10//16540	0.022744657	0.069339613	0.03857281	43.52631579	PIK3R1
GO:0033120	positive regulation of RNA splicing	biological_process	1//38	10//16540	0.022744657	0.069339613	0.03857281	43.52631579	PIK3R1
GO:0048156	tau protein binding	molecular_function	1//38	10//16540	0.022744657	0.069339613	0.03857281	43.52631579	SMAD2
GO:0048333	mesodermal cell differentiation	biological_process	1//38	10//16540	0.022744657	0.069339613	0.03857281	43.52631579	KDM6A
GO:0070411	I-SMAD binding	molecular_function	1//38	10//16540	0.022744657	0.069339613	0.03857281	43.52631579	SMAD2
GO:0071044	histone mRNA catabolic process	biological_process	1//38	10//16540	0.022744657	0.069339613	0.03857281	43.52631579	XRN1
GO:0097028	dendritic cell differentiation	biological_process	1//38	10//16540	0.022744657	0.069339613	0.03857281	43.52631579	TRPM2
GO:0003376	sphingosine-1-phosphate signaling pathway	biological_process	1//38	11//16540	0.024991221	0.072656595	0.040418008	39.56937799	SPHK2
GO:0005159	insulin-like growth factor receptor binding	molecular_function	1//38	11//16540	0.024991221	0.072656595	0.040418008	39.56937799	PIK3R1
GO:0006828	manganese ion transport	biological_process	1//38	11//16540	0.024991221	0.072656595	0.040418008	39.56937799	TRPM2
GO:0034453	microtubule anchoring	biological_process	1//38	11//16540	0.024991221	0.072656595	0.040418008	39.56937799	FGFR1OP
GO:0048598	embryonic morphogenesis	biological_process	1//38	11//16540	0.024991221	0.072656595	0.040418008	39.56937799	YTHDF2
GO:0051090	regulation of sequence-specific DNA binding transcription factor activity	biological_process	1//38	11//16540	0.024991221	0.072656595	0.040418008	39.56937799	FANCA
GO:2000273	positive regulation of receptor activity	biological_process	1//38	11//16540	0.024991221	0.072656595	0.040418008	39.56937799	HFE
GO:0001678	cellular glucose homeostasis	biological_process	1//38	12//16540	0.027232756	0.073797406	0.041052627	36.27192982	PIK3R1
GO:0001706	endoderm formation	biological_process	1//38	12//16540	0.027232756	0.073797406	0.041052627	36.27192982	SMAD2
GO:0006851	mitochondrial calcium ion transport	biological_process	1//38	12//16540	0.027232756	0.073797406	0.041052627	36.27192982	STOML2
GO:0017015	regulation of transforming growth factor beta receptor signaling pathway	biological_process	1//38	12//16540	0.027232756	0.073797406	0.041052627	36.27192982	SMAD2
GO:0030881	beta-2-microglobulin binding	molecular_function	1//38	12//16540	0.027232756	0.073797406	0.041052627	36.27192982	HFE
GO:0031091	platelet alpha granule	cellular_component	1//38	12//16540	0.027232756	0.073797406	0.041052627	36.27192982	THBS2
GO:0044319	wound healing, spreading of cells	biological_process	1//38	12//16540	0.027232756	0.073797406	0.041052627	36.27192982	CD151
GO:0045178	basal part of cell	cellular_component	1//38	12//16540	0.027232756	0.073797406	0.041052627	36.27192982	HFE
GO:0050732	negative regulation of peptidyl-tyrosine phosphorylation	biological_process	1//38	12//16540	0.027232756	0.073797406	0.041052627	36.27192982	SEMA4D
GO:0061099	negative regulation of protein tyrosine kinase activity	biological_process	1//38	12//16540	0.027232756	0.073797406	0.041052627	36.27192982	FGFR1OP
GO:0072358	cardiovascular system development	biological_process	1//38	12//16540	0.027232756	0.073797406	0.041052627	36.27192982	KDM6A
GO:0001953	negative regulation of cell-matrix adhesion	biological_process	1//38	13//16540	0.029469273	0.074780409	0.04159946	33.48178138	PIK3R1
GO:0003016	respiratory system process	biological_process	1//38	13//16540	0.029469273	0.074780409	0.04159946	33.48178138	KDM6A
GO:0008409	5'-3' exonuclease activity	molecular_function	1//38	13//16540	0.029469273	0.074780409	0.04159946	33.48178138	XRN1
GO:0009792	embryo development ending in birth or egg hatching	biological_process	1//38	13//16540	0.029469273	0.074780409	0.04159946	33.48178138	STOX2
GO:0042101	T cell receptor complex	cellular_component	1//38	13//16540	0.029469273	0.074780409	0.04159946	33.48178138	STOML2
GO:0043240	Fanconi anaemia nuclear complex	cellular_component	1//38	13//16540	0.029469273	0.074780409	0.04159946	33.48178138	FANCA
GO:0043548	phosphatidylinositol 3-kinase binding	molecular_function	1//38	13//16540	0.029469273	0.074780409	0.04159946	33.48178138	PIK3R1
GO:0048260	positive regulation of receptor-mediated endocytosis	biological_process	1//38	13//16540	0.029469273	0.074780409	0.04159946	33.48178138	HFE
GO:0051492	regulation of stress fiber assembly	biological_process	1//38	13//16540	0.029469273	0.074780409	0.04159946	33.48178138	PIK3R1
GO:1903076	regulation of protein localization to plasma membrane	biological_process	1//38	13//16540	0.029469273	0.074780409	0.04159946	33.48178138	PIK3R1
GO:1990380	Lys48-specific deubiquitinase activity	molecular_function	1//38	13//16540	0.029469273	0.074780409	0.04159946	33.48178138	USP9X
GO:0035255	ionotropic glutamate receptor binding	molecular_function	1//38	14//16540	0.031700783	0.079980711	0.044492327	31.09022556	NETO2
GO:0050821	protein stabilization	biological_process	2//38	125//16540	0.033367808	0.081835623	0.045524193	6.964210526	PIK3R1; USP9X
GO:0010628	positive regulation of gene expression	biological_process	3//38	308//16540	0.033391073	0.081835623	0.045524193	4.239576213	SMAD2; HFE; KDM6A
GO:0001556	oocyte maturation	biological_process	1//38	15//16540	0.033927297	0.081835623	0.045524193	29.01754386	YTHDF2
GO:0001659	temperature homeostasis	biological_process	1//38	15//16540	0.033927297	0.081835623	0.045524193	29.01754386	TRPM2
GO:0032924	activin receptor signaling pathway	biological_process	1//38	15//16540	0.033927297	0.081835623	0.045524193	29.01754386	SMAD2
GO:0035584	calcium-mediated signaling using intracellular calcium source	biological_process	1//38	15//16540	0.033927297	0.081835623	0.045524193	29.01754386	TRPM2
GO:0048814	regulation of dendrite morphogenesis	biological_process	1//38	15//16540	0.033927297	0.081835623	0.045524193	29.01754386	SEMA4D
GO:2001275	positive regulation of glucose import in response to insulin stimulus	biological_process	1//38	15//16540	0.033927297	0.081835623	0.045524193	29.01754386	PIK3R1
GO:0000956	nuclear-transcribed mRNA catabolic process	biological_process	1//38	16//16540	0.036148826	0.085319003	0.047461956	27.20394737	XRN1
GO:0008037	cell recognition	biological_process	1//38	16//16540	0.036148826	0.085319003	0.047461956	27.20394737	CLEC7A
GO:0042098	T cell proliferation	biological_process	1//38	16//16540	0.036148826	0.085319003	0.047461956	27.20394737	CD151
GO:0051056	regulation of small GTPase mediated signal transduction	biological_process	1//38	16//16540	0.036148826	0.085319003	0.047461956	27.20394737	RALGAPA1
GO:0003951	NAD+ kinase activity	molecular_function	1//38	17//16540	0.03836538	0.08864422	0.049311735	25.60371517	SPHK2
GO:0005158	insulin receptor binding	molecular_function	1//38	17//16540	0.03836538	0.08864422	0.049311735	25.60371517	PIK3R1
GO:0045671	negative regulation of osteoclast differentiation	biological_process	1//38	17//16540	0.03836538	0.08864422	0.049311735	25.60371517	PIK3R1
GO:0048477	oogenesis	biological_process	1//38	17//16540	0.03836538	0.08864422	0.049311735	25.60371517	YTHDF2
GO:0004683	calmodulin-dependent protein kinase activity	molecular_function	1//38	18//16540	0.040576971	0.091821084	0.051078987	24.18128655	CAMKV
GO:0035904	aorta development	biological_process	1//38	18//16540	0.040576971	0.091821084	0.051078987	24.18128655	SUFU
GO:0045879	negative regulation of smoothened signaling pathway	biological_process	1//38	18//16540	0.040576971	0.091821084	0.051078987	24.18128655	SUFU
GO:0050772	positive regulation of axonogenesis	biological_process	1//38	18//16540	0.040576971	0.091821084	0.051078987	24.18128655	SEMA4D
GO:0007140	male meiosis	biological_process	1//38	19//16540	0.042783609	0.095340124	0.053036587	22.90858726	FANCA
GO:0009880	embryonic pattern specification	biological_process	1//38	19//16540	0.042783609	0.095340124	0.053036587	22.90858726	SMAD2
GO:0038191	neuropilin binding	molecular_function	1//38	19//16540	0.042783609	0.095340124	0.053036587	22.90858726	SEMA4D
GO:0000070	mitotic sister chromatid segregation	biological_process	1//38	20//16540	0.044985305	0.098742745	0.054929425	21.76315789	ESPL1
GO:0008585	female gonad development	biological_process	1//38	20//16540	0.044985305	0.098742745	0.054929425	21.76315789	FANCA
GO:0045807	positive regulation of endocytosis	biological_process	1//38	20//16540	0.044985305	0.098742745	0.054929425	21.76315789	CD151
GO:0008625	extrinsic apoptotic signaling pathway via death domain receptors	biological_process	1//38	21//16540	0.04718207	0.101533965	0.056482148	20.72681704	PIK3R1
GO:0019897	extrinsic component of plasma membrane	cellular_component	1//38	21//16540	0.04718207	0.101533965	0.056482148	20.72681704	STOML2
GO:0035097	histone methyltransferase complex	cellular_component	1//38	21//16540	0.04718207	0.101533965	0.056482148	20.72681704	KDM6A
GO:0071526	semaphorin-plexin signaling pathway	biological_process	1//38	21//16540	0.04718207	0.101533965	0.056482148	20.72681704	SEMA4D
GO:0033613	activating transcription factor binding	molecular_function	1//38	22//16540	0.049373915	0.104710863	0.058249419	19.784689	SMAD2
GO:0043488	regulation of mRNA stability	biological_process	1//38	22//16540	0.049373915	0.104710863	0.058249419	19.784689	YTHDF2
GO:0070412	R-SMAD binding	molecular_function	1//38	22//16540	0.049373915	0.104710863	0.058249419	19.784689	SMAD2
GO:0046982	protein heterodimerization activity	molecular_function	3//38	366//16540	0.051284223	0.106769873	0.059394822	3.567730802	SMAD2; PIK3R1; SEPHS1
GO:0007369	gastrulation	biological_process	1//38	23//16540	0.05156085	0.106769873	0.059394822	18.92448513	SMAD2
GO:0019915	lipid storage	biological_process	1//38	23//16540	0.05156085	0.106769873	0.059394822	18.92448513	LDAH
GO:0031016	pancreas development	biological_process	1//38	23//16540	0.05156085	0.106769873	0.059394822	18.92448513	SMAD2
GO:0048675	axon extension	biological_process	1//38	23//16540	0.05156085	0.106769873	0.059394822	18.92448513	USP9X
GO:0060976	coronary vasculature development	biological_process	1//38	24//16540	0.053742886	0.110765854	0.061617739	18.13596491	SUFU
GO:0000978	RNA polymerase II core promoter proximal region sequence-specific DNA binding	molecular_function	3//38	375//16540	0.054408602	0.111613907	0.062089501	3.482105263	SMAD2; KDM6A; ZNF217
GO:0016477	cell migration	biological_process	2//38	166//16540	0.055623292	0.11209541	0.062357355	5.244134432	CD151; USP9X
GO:0003281	ventricular septum development	biological_process	1//38	25//16540	0.055920033	0.11209541	0.062357355	17.41052632	SUFU
GO:0007492	endoderm development	biological_process	1//38	25//16540	0.055920033	0.11209541	0.062357355	17.41052632	SMAD2
GO:0046326	positive regulation of glucose import	biological_process	1//38	25//16540	0.055920033	0.11209541	0.062357355	17.41052632	PIK3R1
GO:0048589	developmental growth	biological_process	1//38	25//16540	0.055920033	0.11209541	0.062357355	17.41052632	SMAD2
GO:0042307	positive regulation of protein import into nucleus	biological_process	1//38	26//16540	0.058092303	0.115396024	0.064193448	16.74089069	PIK3R1
GO:0045746	negative regulation of Notch signaling pathway	biological_process	1//38	26//16540	0.058092303	0.115396024	0.064193448	16.74089069	YTHDF2
GO:0009408	response to heat	biological_process	1//38	27//16540	0.060259706	0.117573383	0.065404687	16.1208577	TRPM2
GO:0030073	insulin secretion	biological_process	1//38	27//16540	0.060259706	0.117573383	0.065404687	16.1208577	SMAD2
GO:0090503	RNA phosphodiester bond hydrolysis, exonucleolytic	biological_process	1//38	27//16540	0.060259706	0.117573383	0.065404687	16.1208577	XRN1
GO:0097718	disordered domain specific binding	molecular_function	1//38	27//16540	0.060259706	0.117573383	0.065404687	16.1208577	SMAD2
GO:0007507	heart development	biological_process	2//38	175//16540	0.061053796	0.11811797	0.065707635	4.97443609	SMAD2; KDM6A
GO:0000118	histone deacetylase complex	cellular_component	1//38	28//16540	0.062422253	0.11811797	0.065707635	15.54511278	ZNF217
GO:0005070	SH3/SH2 adaptor activity	molecular_function	1//38	28//16540	0.062422253	0.11811797	0.065707635	15.54511278	SHF
GO:0030513	positive regulation of BMP signaling pathway	biological_process	1//38	28//16540	0.062422253	0.11811797	0.065707635	15.54511278	SMAD2
GO:0048568	embryonic organ development	biological_process	1//38	28//16540	0.062422253	0.11811797	0.065707635	15.54511278	KDM6A
GO:0055072	iron ion homeostasis	biological_process	1//38	28//16540	0.062422253	0.11811797	0.065707635	15.54511278	HFE
GO:0071108	protein K48-linked deubiquitination	biological_process	1//38	28//16540	0.062422253	0.11811797	0.065707635	15.54511278	USP9X
GO:0004527	exonuclease activity	molecular_function	1//38	29//16540	0.064579954	0.12064085	0.067111083	15.00907441	XRN1
GO:0009749	response to glucose	biological_process	1//38	29//16540	0.064579954	0.12064085	0.067111083	15.00907441	SMAD2
GO:0051020	GTPase binding	molecular_function	1//38	29//16540	0.064579954	0.12064085	0.067111083	15.00907441	STOML2
GO:0001772	immunological synapse	cellular_component	1//38	30//16540	0.066732819	0.123091208	0.068474189	14.50877193	STOML2
GO:0005801	cis-Golgi network	cellular_component	1//38	30//16540	0.066732819	0.123091208	0.068474189	14.50877193	PIK3R1
GO:0050919	negative chemotaxis	biological_process	1//38	30//16540	0.066732819	0.123091208	0.068474189	14.50877193	SEMA4D
GO:0005261	cation channel activity	molecular_function	1//38	31//16540	0.06888086	0.124439084	0.069223996	14.04074703	TRPM2
GO:0008180	COP9 signalosome	cellular_component	1//38	31//16540	0.06888086	0.124439084	0.069223996	14.04074703	STOML2
GO:0014065	phosphatidylinositol 3-kinase signaling	biological_process	1//38	31//16540	0.06888086	0.124439084	0.069223996	14.04074703	PIK3R1
GO:0048701	embryonic cranial skeleton morphogenesis	biological_process	1//38	31//16540	0.06888086	0.124439084	0.069223996	14.04074703	SMAD2
GO:0051209	release of sequestered calcium ion into cytosol	biological_process	1//38	31//16540	0.06888086	0.124439084	0.069223996	14.04074703	TRPM2
GO:0005815	microtubule organizing center	cellular_component	2//38	189//16540	0.069846354	0.125666187	0.069906619	4.605959343	YTHDF2; FGFR1OP
GO:0006511	ubiquitin-dependent protein catabolic process	biological_process	2//38	190//16540	0.070489728	0.126306085	0.070262586	4.581717452	USP9X; USP32
GO:0010718	positive regulation of epithelial to mesenchymal transition	biological_process	1//38	32//16540	0.071024086	0.126746236	0.070507437	13.60197368	SMAD2
GO:0001784	phosphotyrosine binding	molecular_function	1//38	33//16540	0.073162509	0.129509442	0.072044576	13.18979266	PIK3R1
GO:0050890	cognition	biological_process	1//38	33//16540	0.073162509	0.129509442	0.072044576	13.18979266	LINS1
GO:0001707	mesoderm formation	biological_process	1//38	34//16540	0.075296139	0.13222002	0.073552439	12.80185759	SMAD2
GO:0032760	positive regulation of tumor necrosis factor production	biological_process	1//38	34//16540	0.075296139	0.13222002	0.073552439	12.80185759	PIK3R1
GO:0046854	phosphatidylinositol phosphorylation	biological_process	1//38	35//16540	0.077424986	0.135416609	0.075330664	12.43609023	PIK3R1
GO:0001657	ureteric bud development	biological_process	1//38	36//16540	0.07954906	0.136949167	0.076183208	12.09064327	SMAD2
GO:0009967	positive regulation of signal transduction	biological_process	1//38	36//16540	0.07954906	0.136949167	0.076183208	12.09064327	SHF
GO:0030199	collagen fibril organization	biological_process	1//38	36//16540	0.07954906	0.136949167	0.076183208	12.09064327	ADAMTS14
GO:0045668	negative regulation of osteoblast differentiation	biological_process	1//38	36//16540	0.07954906	0.136949167	0.076183208	12.09064327	SEMA4D
GO:0016301	kinase activity	molecular_function	3//38	441//16540	0.080013952	0.137211426	0.076329099	2.960973863	CAMKV; SEPHS1; SPHK2
GO:0005160	transforming growth factor beta receptor binding	molecular_function	1//38	37//16540	0.081668373	0.139503563	0.077604188	11.76386913	SMAD2
GO:0003007	heart morphogenesis	biological_process	1//38	38//16540	0.083782934	0.142010456	0.078998743	11.45429363	KDM6A
GO:0043588	skin development	biological_process	1//38	38//16540	0.083782934	0.142010456	0.078998743	11.45429363	SUFU
GO:0016310	phosphorylation	biological_process	3//38	451//16540	0.084287533	0.142316257	0.079168856	2.895320341	CAMKV; SEPHS1; SPHK2
GO:0030133	transport vesicle	cellular_component	1//38	39//16540	0.085892754	0.144470954	0.080367489	11.16059379	TMEM187
GO:0008630	intrinsic apoptotic signaling pathway in response to DNA damage	biological_process	1//38	40//16540	0.087997843	0.147446768	0.082022899	10.88157895	PIK3R1
GO:1903078	positive regulation of protein localization to plasma membrane	biological_process	1//38	41//16540	0.090098212	0.150392072	0.083661337	10.61617458	PIK3R1
GO:0006879	cellular iron ion homeostasis	biological_process	1//38	42//16540	0.09219387	0.152154545	0.08464178	10.36340852	HFE
GO:0019902	phosphatase binding	molecular_function	1//38	42//16540	0.09219387	0.152154545	0.08464178	10.36340852	SMAD2
GO:0021915	neural tube development	biological_process	1//38	42//16540	0.09219387	0.152154545	0.08464178	10.36340852	KDM6A
GO:0001947	heart looping	biological_process	1//38	43//16540	0.094284829	0.15217294	0.084652013	10.12239902	SUFU
GO:0007389	pattern specification process	biological_process	1//38	43//16540	0.094284829	0.15217294	0.084652013	10.12239902	SMAD2
GO:0008286	insulin receptor signaling pathway	biological_process	1//38	43//16540	0.094284829	0.15217294	0.084652013	10.12239902	PIK3R1
GO:0010862	positive regulation of pathway-restricted SMAD protein phosphorylation	biological_process	1//38	43//16540	0.094284829	0.15217294	0.084652013	10.12239902	HFE
GO:0034644	cellular response to UV	biological_process	1//38	43//16540	0.094284829	0.15217294	0.084652013	10.12239902	PIK3R1
GO:0046332	SMAD binding	molecular_function	1//38	43//16540	0.094284829	0.15217294	0.084652013	10.12239902	SMAD2
GO:0050852	T cell receptor signaling pathway	biological_process	1//38	47//16540	0.102601868	0.164989817	0.091781891	9.260918253	STOML2
GO:0003743	translation initiation factor activity	molecular_function	1//38	48//16540	0.10466948	0.166485152	0.092613728	9.067982456	EIF2S2
GO:0004197	cysteine-type endopeptidase activity	molecular_function	1//38	48//16540	0.10466948	0.166485152	0.092613728	9.067982456	ESPL1
GO:0050727	regulation of inflammatory response	biological_process	1//38	48//16540	0.10466948	0.166485152	0.092613728	9.067982456	FANCA
GO:0001568	blood vessel development	biological_process	1//38	49//16540	0.106732454	0.168545134	0.093759672	8.88292159	SPHK2
GO:0043433	negative regulation of sequence-specific DNA binding transcription factor activity	biological_process	1//38	49//16540	0.106732454	0.168545134	0.093759672	8.88292159	SUFU
GO:0036464	cytoplasmic ribonucleoprotein granule	cellular_component	1//38	50//16540	0.108790799	0.171179788	0.095225298	8.705263158	YTHDF2
GO:0030307	positive regulation of cell growth	biological_process	1//38	51//16540	0.110844525	0.173169917	0.096332384	8.534571723	FGFR1OP
GO:0032869	cellular response to insulin stimulus	biological_process	1//38	51//16540	0.110844525	0.173169917	0.096332384	8.534571723	PIK3R1
GO:0014068	positive regulation of phosphatidylinositol 3-kinase signaling	biological_process	1//38	52//16540	0.112893643	0.175745778	0.097765305	8.370445344	SEMA4D
GO:0005758	mitochondrial intermembrane space	cellular_component	1//38	53//16540	0.114938163	0.177668499	0.098834892	8.212512413	STOML2
GO:0009615	response to virus	biological_process	1//38	53//16540	0.114938163	0.177668499	0.098834892	8.212512413	IFIT3
GO:0006413	translational initiation	biological_process	1//38	54//16540	0.116978095	0.179557285	0.099885602	8.06042885	EIF2S2
GO:0051259	protein oligomerization	biological_process	1//38	54//16540	0.116978095	0.179557285	0.099885602	8.06042885	STOML2
GO:0030426	growth cone	cellular_component	1//38	55//16540	0.119013448	0.18204496	0.101269466	7.913875598	USP9X
GO:0005811	lipid particle	cellular_component	1//38	56//16540	0.121044233	0.184508396	0.102639846	7.772556391	LDAH
GO:0007059	chromosome segregation	biological_process	1//38	57//16540	0.123070459	0.185525163	0.103205462	7.636195753	ESPL1
GO:0045165	cell fate commitment	biological_process	1//38	57//16540	0.123070459	0.185525163	0.103205462	7.636195753	SMAD2
GO:0060395	SMAD protein signal transduction	biological_process	1//38	57//16540	0.123070459	0.185525163	0.103205462	7.636195753	SMAD2
GO:0043547	positive regulation of GTPase activity	biological_process	2//38	266//16540	0.124361425	0.185525163	0.103205462	3.272655323	SEMA4D; RALGAPA1
GO:0006606	protein import into nucleus	biological_process	1//38	58//16540	0.125092138	0.185525163	0.103205462	7.504537205	PIK3R1
GO:0007368	determination of left/right symmetry	biological_process	1//38	58//16540	0.125092138	0.185525163	0.103205462	7.504537205	SUFU
GO:0031490	chromatin DNA binding	molecular_function	1//38	58//16540	0.125092138	0.185525163	0.103205462	7.504537205	KDM6A
GO:0072686	mitotic spindle	cellular_component	1//38	58//16540	0.125092138	0.185525163	0.103205462	7.504537205	ESPL1
GO:0042802	identical protein binding	molecular_function	4//38	847//16540	0.128073717	0.189307616	0.105309596	2.055552103	KDM6A; PIK3R1; SEPHS1; IFIT3
GO:0019903	protein phosphatase binding	molecular_function	1//38	60//16540	0.129121889	0.190216474	0.105815183	7.254385965	PIK3R1
GO:0018107	peptidyl-threonine phosphorylation	biological_process	1//38	61//16540	0.131129981	0.191886873	0.106744406	7.135461605	CAMKV
GO:0030030	cell projection organization	biological_process	1//38	61//16540	0.131129981	0.191886873	0.106744406	7.135461605	FGFR1OP
GO:0007005	mitochondrion organization	biological_process	1//38	62//16540	0.133133565	0.193528594	0.107657676	7.020373514	STOML2
GO:0032092	positive regulation of protein binding	biological_process	1//38	62//16540	0.133133565	0.193528594	0.107657676	7.020373514	HFE
GO:0005102	receptor binding	molecular_function	2//38	280//16540	0.135158814	0.195824156	0.10893467	3.109022556	HFE; SEMA4D
GO:0000932	P-body	cellular_component	1//38	64//16540	0.137127247	0.197373316	0.109796449	6.800986842	YTHDF2
GO:0006812	cation transport	biological_process	1//38	64//16540	0.137127247	0.197373316	0.109796449	6.800986842	TRPM2
GO:0006468	protein phosphorylation	biological_process	3//38	564//16540	0.138856482	0.198933298	0.110664249	2.315229563	SMAD2; CAMKV; PIK3R1
GO:0045177	apical part of cell	cellular_component	1//38	65//16540	0.139117363	0.198933298	0.110664249	6.696356275	HFE
GO:0008013	beta-catenin binding	molecular_function	1//38	66//16540	0.141103011	0.200466737	0.111517283	6.594896332	SUFU
GO:0060070	canonical Wnt signaling pathway	biological_process	1//38	66//16540	0.141103011	0.200466737	0.111517283	6.594896332	KDM6A
GO:0016607	nuclear speck	cellular_component	2//38	290//16540	0.142999915	0.202506332	0.112651886	3.001814882	PHF7; ZNF217
GO:0016525	negative regulation of angiogenesis	biological_process	1//38	68//16540	0.145060936	0.204764473	0.113908063	6.400928793	THBS2
GO:0006338	chromatin remodeling	biological_process	1//38	69//16540	0.147033234	0.205565572	0.114353705	6.308161709	KDM6A
GO:0050731	positive regulation of peptidyl-tyrosine phosphorylation	biological_process	1//38	69//16540	0.147033234	0.205565572	0.114353705	6.308161709	SEMA4D
GO:0090630	activation of GTPase activity	biological_process	1//38	69//16540	0.147033234	0.205565572	0.114353705	6.308161709	RALGAPA1
GO:0030183	B cell differentiation	biological_process	1//38	70//16540	0.149001101	0.207104488	0.115209786	6.218045113	PIK3R1
GO:0005634	nucleus	cellular_component	13//38	4230//16540	0.150329097	0.207104488	0.115209786	1.337688192	SMAD2; ESPL1; YTHDF2; FGFR1OP; SUFU; FANCA; KDM6A; XRN1; RALGAPA1; PIK3R1; SEPHS1; RPAP2; ZNF217
GO:0003690	double-stranded DNA binding	molecular_function	1//38	71//16540	0.150964547	0.207104488	0.115209786	6.130467013	SMAD2
GO:0004843	thiol-dependent ubiquitin-specific protease activity	molecular_function	1//38	71//16540	0.150964547	0.207104488	0.115209786	6.130467013	USP32
GO:0034976	response to endoplasmic reticulum stress	biological_process	1//38	71//16540	0.150964547	0.207104488	0.115209786	6.130467013	PIK3R1
GO:0035264	multicellular organism growth	biological_process	1//38	71//16540	0.150964547	0.207104488	0.115209786	6.130467013	KDM6A
GO:0000278	mitotic cell cycle	biological_process	1//38	72//16540	0.152923582	0.209138481	0.116341272	6.045321637	ESPL1
GO:0030659	cytoplasmic vesicle membrane	cellular_component	1//38	73//16540	0.154878215	0.21115384	0.117462393	5.962509012	TRPM2
GO:0006874	cellular calcium ion homeostasis	biological_process	1//38	74//16540	0.156828457	0.213150751	0.118573251	5.881934566	STOML2
GO:0030324	lung development	biological_process	1//38	75//16540	0.158774316	0.215129397	0.119673948	5.803508772	SMAD2
GO:0009791	post-embryonic development	biological_process	1//38	76//16540	0.160715803	0.217089961	0.120764587	5.727146814	SMAD2
GO:0005178	integrin binding	molecular_function	1//38	79//16540	0.166514122	0.224232207	0.124737734	5.509660227	CD151
GO:0000122	negative regulation of transcription from RNA polymerase II promoter	biological_process	3//38	619//16540	0.168947922	0.226813877	0.126173887	2.109514497	SUFU; SEMA4D; ZNF217
GO:0006979	response to oxidative stress	biological_process	1//38	81//16540	0.170357979	0.228009612	0.12683906	5.373619233	TRPM2
GO:0008284	positive regulation of cell proliferation	biological_process	2//38	325//16540	0.171159485	0.228386061	0.127048474	2.67854251	FGFR1OP; SPHK2
GO:0009617	response to bacterium	biological_process	1//38	82//16540	0.172273429	0.229175865	0.127487833	5.308087291	STOX2
GO:0042803	protein homodimerization activity	molecular_function	3//38	627//16540	0.173481753	0.229572955	0.12770873	2.082598842	SMAD2; FGFR1OP; SEPHS1
GO:0043066	negative regulation of apoptotic process	biological_process	2//38	328//16540	0.173617816	0.229572955	0.12770873	2.654043646	PIK3R1; IFIT3
GO:0019901	protein kinase binding	molecular_function	2//38	331//16540	0.176082278	0.232132493	0.12913257	2.629988869	FGFR1OP; SUFU
GO:0038023	signaling receptor activity	molecular_function	1//38	85//16540	0.17799398	0.233251813	0.129755235	5.120743034	SEMA4D
GO:0055037	recycling endosome	cellular_component	1//38	85//16540	0.17799398	0.233251813	0.129755235	5.120743034	HFE
GO:0008234	cysteine-type peptidase activity	molecular_function	1//38	87//16540	0.181786275	0.237512425	0.132125363	5.003024803	ESPL1
GO:0009952	anterior/posterior pattern specification	biological_process	1//38	88//16540	0.183676029	0.239269368	0.133102729	4.946172249	SMAD2
GO:0001764	neuron migration	biological_process	1//38	93//16540	0.193061235	0.25075113	0.139489899	4.68024901	USP9X
GO:0006355	regulation of transcription, DNA-templated	biological_process	5//38	1356//16540	0.197436894	0.255329303	0.142036682	1.604952647	SMAD2; MYRFL; RALGAPA1; RPAP2; ZNF217
GO:0005829	cytosol	cellular_component	8//38	2470//16540	0.197749346	0.255329303	0.142036682	1.409759216	YTHDF2; XRN1; PIK3R1; PHF7; SPHK2; USP9X; IFIT3; RPAP2
GO:0005179	hormone activity	molecular_function	1//38	96//16540	0.19864184	0.255729524	0.14225932	4.533991228	INSL3
GO:0008233	peptidase activity	molecular_function	2//38	364//16540	0.203542398	0.260826193	0.145094537	2.391555813	ESPL1; ADAMTS14
GO:0006469	negative regulation of protein kinase activity	biological_process	1//38	99//16540	0.204184859	0.260826193	0.145094537	4.396597554	FGFR1OP
GO:0035556	intracellular signal transduction	biological_process	2//38	365//16540	0.204383167	0.260826193	0.145094537	2.385003605	SMAD2; CAMKV
GO:0004222	metalloendopeptidase activity	molecular_function	1//38	100//16540	0.206024223	0.262158359	0.145835606	4.352631579	ADAMTS14
GO:0090305	nucleic acid phosphodiester bond hydrolysis	biological_process	1//38	101//16540	0.207859447	0.263729182	0.146709436	4.309536217	XRN1
GO:0005814	centriole	cellular_component	1//38	102//16540	0.20969054	0.265285726	0.147575323	4.267285862	FGFR1OP
GO:0004721	phosphoprotein phosphatase activity	molecular_function	1//38	104//16540	0.213340371	0.268356512	0.149283565	4.185222672	RPAP2
GO:0008360	regulation of cell shape	biological_process	1//38	104//16540	0.213340371	0.268356512	0.149283565	4.185222672	SEMA4D
GO:0007275	multicellular organism development	biological_process	2//38	377//16540	0.214504449	0.269049866	0.14966927	2.309088371	SUFU; ZNF217
GO:0008201	heparin binding	molecular_function	1//38	105//16540	0.215159126	0.269102155	0.149698357	4.145363409	THBS2
GO:0005737	cytoplasm	cellular_component	12//38	4111//16540	0.216242079	0.269688274	0.150024409	1.270532205	SMAD2; ESPL1; YTHDF2; EIF2S2; STOML2; FGFR1OP; SUFU; RALGAPA1; PIK3R1; USP9X; IFIT3; RPAP2
GO:0005516	calmodulin binding	molecular_function	1//38	110//16540	0.224191665	0.278810597	0.155099049	3.956937799	CAMKV
GO:0048471	perinuclear region of cytoplasm	cellular_component	2//38	395//16540	0.22978064	0.284953957	0.158516528	2.203864091	HFE; FGFR1OP
GO:0032991	macromolecular complex	cellular_component	2//38	401//16540	0.23489287	0.290473155	0.161586793	2.170888568	SMAD2; PIK3R1
GO:0045892	negative regulation of transcription, DNA-templated	biological_process	2//38	403//16540	0.236598804	0.291760885	0.162303142	2.160114928	SMAD2; ZNF217
GO:0006366	transcription from RNA polymerase II promoter	biological_process	2//38	405//16540	0.238305595	0.293042454	0.163016064	2.149447693	SMAD2; ZNF217
GO:0005813	centrosome	cellular_component	2//38	406//16540	0.239159299	0.29327076	0.163143067	2.144153487	ESPL1; FGFR1OP
GO:0001228	transcriptional activator activity, RNA polymerase II transcription regulatory region sequence-specific binding	molecular_function	1//38	119//16540	0.240195831	0.293721364	0.163393733	3.657673596	SMAD2
GO:0005765	lysosomal membrane	cellular_component	1//38	124//16540	0.24894765	0.302736892	0.168408965	3.510186757	TRPM2
GO:0007420	brain development	biological_process	1//38	124//16540	0.24894765	0.302736892	0.168408965	3.510186757	SPHK2
GO:0008237	metallopeptidase activity	molecular_function	1//38	125//16540	0.250686197	0.303171461	0.168650711	3.482105263	ADAMTS14
GO:0045121	membrane raft	cellular_component	1//38	125//16540	0.250686197	0.303171461	0.168650711	3.482105263	STOML2
GO:0014069	postsynaptic density	cellular_component	1//38	127//16540	0.254151543	0.306517933	0.170512314	3.42726896	NETO2
GO:0001934	positive regulation of protein phosphorylation	biological_process	1//38	130//16540	0.259320323	0.311894854	0.173503431	3.348178138	SEMA4D
GO:0051607	defense response to virus	biological_process	1//38	131//16540	0.261035486	0.313099941	0.174173807	3.322619526	IFIT3
GO:0046872	metal ion binding	molecular_function	6//38	1904//16540	0.26875627	0.321482296	0.178836813	1.371627598	SMAD2; EIF2S2; KDM6A; CLEC7A; PHF7; RPAP2
GO:0030246	carbohydrate binding	molecular_function	1//38	136//16540	0.269553459	0.321559697	0.17887987	3.200464396	CLEC7A
GO:0003714	transcription corepressor activity	molecular_function	1//38	138//16540	0.272933813	0.323832281	0.180144082	3.154080854	SUFU
GO:0005911	cell-cell junction	cellular_component	1//38	138//16540	0.272933813	0.323832281	0.180144082	3.154080854	PIK3R1
GO:0007166	cell surface receptor signaling pathway	biological_process	1//38	141//16540	0.277975802	0.328925545	0.182977404	3.086972751	CD151
GO:0005886	plasma membrane	cellular_component	9//38	3116//16540	0.278858656	0.329083199	0.183065105	1.257178569	HFE; STOML2; SEMA4D; XRN1; BCORL1; CLEC7A; SEPHS1; PHF7; TRPM2
GO:0005887	integral component of plasma membrane	cellular_component	3//38	807//16540	0.282774562	0.332809739	0.185138135	1.618078654	CD151; SEMA4D; TRPM2
GO:0034220	ion transmembrane transport	biological_process	1//38	145//16540	0.284645524	0.334116003	0.185864795	3.001814882	TRPM2
GO:0018105	peptidyl-serine phosphorylation	biological_process	1//38	146//16540	0.286303558	0.335166032	0.186448914	2.981254506	CAMKV
GO:0008289	lipid binding	molecular_function	1//38	147//16540	0.28795785	0.336206107	0.187027495	2.960973863	STOML2
GO:0031012	extracellular matrix	cellular_component	1//38	150//16540	0.292898356	0.341067317	0.189731729	2.901754386	THBS2
GO:0009897	external side of plasma membrane	cellular_component	1//38	153//16540	0.297805479	0.345864035	0.192400087	2.844857241	HFE
GO:0015629	actin cytoskeleton	cellular_component	1//38	157//16540	0.304296758	0.352470387	0.196075122	2.772376802	STOML2
GO:0000790	nuclear chromatin	cellular_component	1//38	159//16540	0.307520449	0.355267045	0.19763087	2.737504138	SMAD2
GO:0010629	negative regulation of gene expression	biological_process	1//38	161//16540	0.310729594	0.357995596	0.199148731	2.703497875	SMAD2
GO:0002376	immune system process	biological_process	1//38	162//16540	0.312328732	0.357995596	0.199148731	2.686809617	CLEC7A
GO:0005769	early endosome	cellular_component	1//38	162//16540	0.312328732	0.357995596	0.199148731	2.686809617	HFE
GO:0005667	transcription factor complex	cellular_component	1//38	171//16540	0.32655935	0.37236248	0.207140859	2.545398584	SMAD2
GO:0031965	nuclear membrane	cellular_component	1//38	171//16540	0.32655935	0.37236248	0.207140859	2.545398584	SEPHS1
GO:0006508	proteolysis	biological_process	2//38	514//16540	0.331537569	0.377059567	0.209753794	1.693630965	ESPL1; ADAMTS14
GO:0005856	cytoskeleton	cellular_component	2//38	516//16540	0.333234558	0.37801026	0.210282653	1.687066503	STOML2; FGFR1OP
GO:0005216	ion channel activity	molecular_function	1//38	183//16540	0.345088205	0.390447737	0.217201475	2.378487202	TRPM2
GO:0010468	regulation of gene expression	biological_process	1//38	186//16540	0.34964229	0.394583459	0.219502128	2.340124505	KDM6A
GO:0005929	cilium	cellular_component	1//38	189//16540	0.354165536	0.398663257	0.221771671	2.302979671	SUFU
GO:0005509	calcium ion binding	molecular_function	2//38	566//16540	0.375254904	0.421322002	0.234376464	1.53803236	THBS2; USP32
GO:0043231	intracellular membrane-bounded organelle	cellular_component	2//38	569//16540	0.377747228	0.421995157	0.234750933	1.529923226	CLEC7A; SPHK2
GO:0042127	regulation of cell proliferation	biological_process	1//38	205//16540	0.377776986	0.421995157	0.234750933	2.123234917	FANCA
GO:0005096	GTPase activator activity	molecular_function	1//38	209//16540	0.383547235	0.427353391	0.237731655	2.082598842	RALGAPA1
GO:0098978	glutamatergic synapse	cellular_component	1//38	213//16540	0.389265368	0.432626573	0.240665064	2.043489004	CAMKV
GO:0005576	extracellular region	cellular_component	3//38	988//16540	0.398198464	0.441437186	0.245566304	1.321649265	ADAMTS14; INSL3; THBS2
GO:0044212	transcription regulatory region DNA binding	molecular_function	1//38	221//16540	0.400547116	0.442922377	0.246392499	1.969516552	ZNF217
GO:0006954	inflammatory response	biological_process	1//38	224//16540	0.404725239	0.44641804	0.248337095	1.943139098	CLEC7A
GO:0005515	protein binding	molecular_function	1//38	226//16540	0.407494887	0.448346505	0.249409877	1.925943177	PIK3R1
GO:0006412	translation	biological_process	1//38	247//16540	0.435829041	0.478322373	0.266085099	1.76219902	EIF2S2
GO:0031625	ubiquitin protein ligase binding	molecular_function	1//38	255//16540	0.44627222	0.488562356	0.271781481	1.706914345	SMAD2
GO:0045087	innate immune response	biological_process	1//38	257//16540	0.448853461	0.490165844	0.272673482	1.693630965	CLEC7A
GO:0008285	negative regulation of cell proliferation	biological_process	1//38	267//16540	0.461584934	0.502818327	0.27971191	1.630199093	IFIT3
GO:0004888	transmembrane signaling receptor activity	molecular_function	1//38	272//16540	0.467842825	0.508373763	0.282802333	1.600232198	SEMA4D
GO:0003700	transcription factor activity, sequence-specific DNA binding	molecular_function	2//38	686//16540	0.471479658	0.511060666	0.284297026	1.268988799	SMAD2; MYRFL
GO:0005739	mitochondrion	cellular_component	3//38	1133//16540	0.487851631	0.527504596	0.29344459	1.152506155	STOML2; IFIT3; ZNF217
GO:0042995	cell projection	cellular_component	1//38	290//16540	0.489790241	0.528299547	0.293886812	1.500907441	FGFR1OP
GO:0007155	cell adhesion	biological_process	1//38	301//16540	0.502765972	0.540966328	0.300933193	1.446057003	THBS2
GO:0007165	signal transduction	biological_process	4//38	1593//16540	0.504607461	0.541620233	0.301296952	1.092939505	SUFU; PIK3R1; SHF; ZNF217
GO:0016020	membrane	cellular_component	14//38	5932//16540	0.510914311	0.547052152	0.304318665	1.027256273	HFE; CD151; C7H5orf15; STOML2; MYRFL; SEMA4D; KDM6A; CLEC7A; PIK3R1; SEPHS1; SPHK2; NETO2; TMEM187; TRPM2
GO:0045202	synapse	cellular_component	1//38	320//16540	0.524425707	0.560153006	0.311606516	1.360197368	NETO2
GO:0015031	protein transport	biological_process	1//38	330//16540	0.535453695	0.570544107	0.317386963	1.318979266	PIK3R1
GO:0005743	mitochondrial inner membrane	cellular_component	1//38	334//16540	0.539794819	0.573416206	0.318984678	1.303183107	STOML2
GO:0006351	transcription, DNA-templated	biological_process	2//38	780//16540	0.540761525	0.573416206	0.318984678	1.116059379	SMAD2; RPAP2
GO:0003682	chromatin binding	molecular_function	1//38	346//16540	0.552582532	0.584539112	0.325172219	1.257986005	SMAD2
GO:0010469	regulation of receptor activity	biological_process	1//38	348//16540	0.554679906	0.585347305	0.325621807	1.250756201	INSL3
GO:0031410	cytoplasmic vesicle	cellular_component	1//38	361//16540	0.568081355	0.598052074	0.332689321	1.205715119	HFE
GO:0009986	cell surface	cellular_component	1//38	367//16540	0.574133402	0.602977424	0.335429235	1.186003155	CD151
GO:0008152	metabolic process	biological_process	1//38	369//16540	0.57613234	0.603632691	0.335793752	1.179574954	SPHK2
GO:0005654	nucleoplasm	cellular_component	4//38	1744//16540	0.579058578	0.605254085	0.336695714	0.998309995	BCORL1; CLEC7A; PHF7; ZNF217
GO:0005615	extracellular space	cellular_component	2//38	841//16540	0.582421442	0.607323071	0.337846667	1.03510858	HFE; SEMA4D
GO:0030154	cell differentiation	biological_process	1//38	408//16540	0.613334571	0.638042362	0.354935447	1.066821465	YTHDF2
GO:0045944	positive regulation of transcription from RNA polymerase II promoter	biological_process	2//38	899//16540	0.619515832	0.642949054	0.357664982	0.968327381	SMAD2; PIK3R1
GO:0006811	ion transport	biological_process	1//38	440//16540	0.641467234	0.66416065	0.369464742	0.98923445	TRPM2
GO:0045893	positive regulation of transcription, DNA-templated	biological_process	1//38	489//16540	0.680723332	0.70314716	0.391152478	0.890108707	SMAD2
GO:0003676	nucleic acid binding	molecular_function	2//38	1016//16540	0.686838216	0.707728325	0.393700927	0.85681724	XRN1; ZNF217
GO:0004672	protein kinase activity	molecular_function	1//38	500//16540	0.688942736	0.707728325	0.393700927	0.870526316	CAMKV
GO:0055085	transmembrane transport	biological_process	1//38	503//16540	0.691148396	0.707728325	0.393700927	0.86533431	TRPM2
GO:0005622	intracellular	cellular_component	2//38	1025//16540	0.691606951	0.707728325	0.393700927	0.849293967	SMAD2; CAMKV
GO:0043565	sequence-specific DNA binding	molecular_function	1//38	521//16540	0.704066059	0.718802325	0.399861262	0.835437923	ZNF217
GO:0016787	hydrolase activity	molecular_function	2//38	1105//16540	0.731505057	0.745082877	0.414480823	0.787806621	RPAP2; TRPM2
GO:0005730	nucleolus	cellular_component	1//38	646//16540	0.780334766	0.79297908	0.441124917	0.673781978	RPAP2
GO:0003723	RNA binding	molecular_function	1//38	658//16540	0.786556888	0.79745606	0.443615408	0.661494161	YTHDF2
GO:0005524	ATP binding	molecular_function	2//38	1246//16540	0.79150976	0.800628536	0.445380219	0.698656754	CAMKV; SEPHS1
GO:0003677	DNA binding	molecular_function	2//38	1256//16540	0.795297857	0.80261094	0.446483007	0.6930942	SMAD2; MYRFL
GO:0016021	integral component of membrane	cellular_component	9//38	4949//16540	0.846030205	0.851851514	0.473874958	0.791547468	HFE; CD151; C7H5orf15; MYRFL; KDM6A; CLEC7A; NETO2; TMEM187; TRPM2
GO:0005794	Golgi apparatus	cellular_component	1//38	849//16540	0.86529797	0.869258144	0.483558061	0.512677453	PHF7
GO:0016740	transferase activity	molecular_function	1//38	1053//16540	0.918125038	0.920221214	0.511908216	0.413355326	SEPHS1
GO:0000166	nucleotide binding	molecular_function	1//38	1183//16540	0.940588677	0.940588677	0.523238396	0.367931663	SEPHS1
