# Supplementary material for: The exploration of miRNAs and mRNA profiles revealed the molecular mechanisms of cattle-yak male infertility
Source: Front Vet Sci. 2022 Oct 5;9:974703. doi: 10.3389/fvets.2022.974703 (PMC9581192; doi:10.3389/fvets.2022.974703)
Supplement: Supplementary file 1 [file Data_Sheet_1.ZIP › supplementary materials/Supplementary table4 Pathway_enrichment_gene_H_vs_P.total.xls]

id	Name	Level	GeneRatio	BgRatio	pvalue	p.adjust	qvalue	score	geneID
bta04926	Relaxin signaling pathway	Organismal Systems || Endocrine system	3//19	132//8543	0.00291520374093656	0.295634920693574	0.265191965473412	10.2188995215311	SMAD2; INSL3; PIK3R1
bta04370	VEGF signaling pathway	Environmental Information Processing || Signal transduction	2//19	58//8543	0.00719295044540462	0.295634920693574	0.265191965473412	15.5045372050817	PIK3R1; SPHK2
bta05212	Pancreatic cancer	Human Diseases || Cancers	2//19	74//8543	0.0115074721143783	0.295634920693574	0.265191965473412	12.1522048364154	SMAD2; PIK3R1
bta05166	HTLV-I infection	Human Diseases || Infectious diseases	3//19	230//8543	0.0135702840401881	0.295634920693574	0.265191965473412	5.86475972540046	SMAD2; ESPL1; PIK3R1
bta04666	Fc gamma R-mediated phagocytosis	Organismal Systems || Immune system	2//19	87//8543	0.0156673121200593	0.295634920693574	0.265191965473412	10.3363581367211	PIK3R1; SPHK2
bta05210	Colorectal cancer	Human Diseases || Cancers	2//19	89//8543	0.0163570237653278	0.295634920693574	0.265191965473412	10.1040804257836	SMAD2; PIK3R1
bta04933	AGE-RAGE signaling pathway in diabetic complications	Human Diseases || Endocrine and metabolic diseases	2//19	103//8543	0.0215406269562308	0.295634920693574	0.265191965473412	8.73071027082269	SMAD2; PIK3R1
bta04625			2//19	105//8543	0.0223305804447262	0.295634920693574	0.265191965473412	8.56441102756892	CLEC7A; PIK3R1
bta05142	Chagas disease (American trypanosomiasis)	Human Diseases || Infectious diseases	2//19	115//8543	0.0264585041916387	0.295634920693574	0.265191965473412	7.81967963386728	SMAD2; PIK3R1
bta04071	Sphingolipid signaling pathway	Environmental Information Processing || Signal transduction	2//19	120//8543	0.0286309228501951	0.295634920693574	0.265191965473412	7.49385964912281	PIK3R1; SPHK2
bta04110	Cell cycle	Cellular Processes || Cell growth and death	2//19	123//8543	0.0299681151889115	0.295634920693574	0.265191965473412	7.31108258451006	SMAD2; ESPL1
bta04068	FoxO signaling pathway	Environmental Information Processing || Signal transduction	2//19	132//8543	0.0341275078959483	0.295634920693574	0.265191965473412	6.81259968102073	SMAD2; PIK3R1
bta04550	Signaling pathways regulating pluripotency of stem cells	Cellular Processes || Cellular community - eukaryotes	2//19	137//8543	0.0365315254768127	0.295634920693574	0.265191965473412	6.56396465616596	SMAD2; PIK3R1
bta04371	Apelin signaling pathway	Environmental Information Processing || Signal transduction	2//19	140//8543	0.0380050398515131	0.295634920693574	0.265191965473412	6.42330827067669	SMAD2; SPHK2
bta00450	Selenocompound metabolism	Metabolism || Metabolism of other amino acids	1//19	18//8543	0.03932328703838	0.295634920693574	0.265191965473412	24.9795321637427	SEPHS1
bta04072	Phospholipase D signaling pathway	Environmental Information Processing || Signal transduction	2//19	152//8543	0.0441249045075345	0.295634920693574	0.265191965473412	5.91620498614958	PIK3R1; SPHK2
bta05226			2//19	153//8543	0.0446507766450355	0.295634920693574	0.265191965473412	5.87753697970416	SMAD2; PIK3R1
bta04218	Cellular senescence	Cellular Processes || Cell growth and death	2//19	163//8543	0.0500388291781917	0.295634920693574	0.265191965473412	5.51695188892477	SMAD2; PIK3R1
bta04145	Phagosome	Cellular Processes || Transport and catabolism	2//19	167//8543	0.0522582435101288	0.295634920693574	0.265191965473412	5.384809328711	THBS2; CLEC7A
bta05161	Hepatitis B	Human Diseases || Infectious diseases	2//19	172//8543	0.0550824433855549	0.295634920693574	0.265191965473412	5.22827417380661	SMAD2; PIK3R1
bta05225	Hepatocellular carcinoma	Human Diseases || Cancers	2//19	172//8543	0.0550824433855549	0.295634920693574	0.265191965473412	5.22827417380661	SMAD2; PIK3R1
bta05168	Herpes simplex infection	Human Diseases || Infectious diseases	3//19	400//8543	0.0565589885352176	0.295634920693574	0.265191965473412	3.37223684210526	PIK3R1; LOC787074; ZNF568
bta04360	Axon guidance	Organismal Systems || Development	2//19	179//8543	0.0591269841387148	0.295634920693574	0.265191965473412	5.0238165245516	SEMA4D; PIK3R1
bta05152	Tuberculosis	Human Diseases || Infectious diseases	2//19	197//8543	0.0699880078435254	0.324805830971137	0.291359006271592	4.56478760352658	CLEC7A; SPHK2
bta04510	Focal adhesion	Cellular Processes || Cellular community - eukaryotes	2//19	198//8543	0.070609963254595	0.324805830971137	0.291359006271592	4.54173312068049	THBS2; PIK3R1
bta04960	Aldosterone-regulated sodium reabsorption	Organismal Systems || Excretory system	1//19	37//8543	0.0792396697176364	0.337589074890969	0.3028258978427	12.1522048364154	PIK3R1
bta04973	Carbohydrate digestion and absorption	Organismal Systems || Digestive system	1//19	40//8543	0.0853967749365951	0.337589074890969	0.3028258978427	11.2407894736842	PIK3R1
bta04930	Type II diabetes mellitus	Human Diseases || Endocrine and metabolic diseases	1//19	46//8543	0.0975941613811641	0.337589074890969	0.3028258978427	9.7745995423341	PIK3R1
bta04340	Hedgehog signaling pathway	Environmental Information Processing || Signal transduction	1//19	47//8543	0.0996120160279524	0.337589074890969	0.3028258978427	9.56662933930571	SUFU
bta00600	Sphingolipid metabolism	Metabolism || Lipid metabolism	1//19	49//8543	0.103634908529461	0.337589074890969	0.3028258978427	9.17615467239527	SPHK2
bta03460	Fanconi anemia pathway	Genetic Information Processing || Replication and repair	1//19	52//8543	0.109637333388957	0.337589074890969	0.3028258978427	8.64676113360324	FANCA
bta05200	Pathways in cancer	Human Diseases || Cancers	3//19	537//8543	0.113234274017515	0.337589074890969	0.3028258978427	2.5119082622758	SMAD2; SUFU; PIK3R1
bta04923	Regulation of lipolysis in adipocyte	Organismal Systems || Endocrine system	1//19	58//8543	0.121528133704801	0.337589074890969	0.3028258978427	7.75226860254083	PIK3R1
bta05144	Malaria	Human Diseases || Infectious diseases	1//19	58//8543	0.121528133704801	0.337589074890969	0.3028258978427	7.75226860254083	THBS2
bta05213	Endometrial cancer	Human Diseases || Cancers	1//19	59//8543	0.123495248078356	0.337589074890969	0.3028258978427	7.62087421944692	PIK3R1
bta05230	Central carbon metabolism in cancer	Human Diseases || Cancers	1//19	61//8543	0.127416964659253	0.337589074890969	0.3028258978427	7.37100949094047	PIK3R1
bta04213	Longevity regulating pathway - multiple species	Organismal Systems || Aging	1//19	62//8543	0.129371583578313	0.337589074890969	0.3028258978427	7.25212224108659	PIK3R1
bta05217	Basal cell carcinoma	Human Diseases || Cancers	1//19	63//8543	0.131322054031327	0.337589074890969	0.3028258978427	7.13700918964077	SUFU
bta05221	Acute myeloid leukemia	Human Diseases || Cancers	1//19	66//8543	0.137148657680653	0.337589074890969	0.3028258978427	6.81259968102073	PIK3R1
bta05223	Non-small cell lung cancer	Human Diseases || Cancers	1//19	67//8543	0.139082617277688	0.337589074890969	0.3028258978427	6.71091908876669	PIK3R1
bta05321	Inflammatiory bowel disease (IBD)	Human Diseases || Immune diseases	1//19	68//8543	0.141012469834523	0.337589074890969	0.3028258978427	6.61222910216718	SMAD2
bta04520	Adherens junction	Cellular Processes || Cellular community - eukaryotes	1//19	69//8543	0.142938223589465	0.337589074890969	0.3028258978427	6.5163996948894	SMAD2
bta04664	Fc epsilon RI signaling pathway	Organismal Systems || Immune system	1//19	70//8543	0.144859886765274	0.337589074890969	0.3028258978427	6.42330827067669	PIK3R1
bta05211	Renal cell carcinoma	Human Diseases || Cancers	1//19	71//8543	0.146777467569175	0.337589074890969	0.3028258978427	6.33283914010378	PIK3R1
bta05218	Melanoma	Human Diseases || Cancers	1//19	73//8543	0.1506004148127	0.337589074890969	0.3028258978427	6.15933669790916	PIK3R1
bta04662	B cell receptor signaling pathway	Organismal Systems || Immune system	1//19	74//8543	0.15250579758939	0.337589074890969	0.3028258978427	6.07610241820768	PIK3R1
bta05100	Bacterial invasion of epithelial cells	Human Diseases || Infectious diseases	1//19	74//8543	0.15250579758939	0.337589074890969	0.3028258978427	6.07610241820768	PIK3R1
bta01524	Platinum drug resistance	Human Diseases || Drug resistance	1//19	76//8543	0.156304422179614	0.337589074890969	0.3028258978427	5.91620498614958	PIK3R1
bta05220	Chronic myeloid leukemia	Human Diseases || Cancers	1//19	76//8543	0.156304422179614	0.337589074890969	0.3028258978427	5.91620498614958	PIK3R1
bta05214	Glioma	Human Diseases || Cancers	1//19	77//8543	0.158197680237792	0.337589074890969	0.3028258978427	5.83937115516063	PIK3R1
bta03018	RNA degradation	Genetic Information Processing || Folding, sorting and degradation	1//19	78//8543	0.160086912942195	0.337589074890969	0.3028258978427	5.76450742240216	XRN1
bta01521	EGFR tyrosine kinase inhibitor resistance	Human Diseases || Drug resistance	1//19	80//8543	0.163853334610379	0.337589074890969	0.3028258978427	5.62039473684211	PIK3R1
bta03008	Ribosome biogenesis in eukaryotes	Genetic Information Processing || Translation	1//19	80//8543	0.163853334610379	0.337589074890969	0.3028258978427	5.62039473684211	XRN1
bta04512	ECM-receptor interaction	Environmental Information Processing || Signaling molecules and interaction	1//19	83//8543	0.169472978563131	0.337589074890969	0.3028258978427	5.41724793912492	THBS2
bta04917	Prolactin signaling pathway	Organismal Systems || Endocrine system	1//19	83//8543	0.169472978563131	0.337589074890969	0.3028258978427	5.41724793912492	PIK3R1
bta04012	ErbB signaling pathway	Environmental Information Processing || Signal transduction	1//19	85//8543	0.173199509100827	0.337589074890969	0.3028258978427	5.28978328173375	PIK3R1
bta05165	Human papillomavirus infection	Human Diseases || Infectious diseases	2//19	342//8543	0.175194136456392	0.337589074890969	0.3028258978427	2.6294244382887	THBS2; PIK3R1
bta04914	Progesterone-mediated oocyte maturation	Organismal Systems || Endocrine system	1//19	88//8543	0.178759616464486	0.337589074890969	0.3028258978427	5.10944976076555	PIK3R1
bta04211	Longevity regulating pathway - mammal	Organismal Systems || Aging	1//19	90//8543	0.182446655131885	0.337589074890969	0.3028258978427	4.99590643274854	PIK3R1
bta04350	TGF-beta signaling pathway	Environmental Information Processing || Signal transduction	1//19	91//8543	0.18428428834524	0.337589074890969	0.3028258978427	4.94100636205899	SMAD2
bta01522	Endocrine resistance	Human Diseases || Drug resistance	1//19	94//8543	0.189773738108407	0.337589074890969	0.3028258978427	4.78331466965285	PIK3R1
bta05222	Small cell lung cancer	Human Diseases || Cancers	1//19	94//8543	0.189773738108407	0.337589074890969	0.3028258978427	4.78331466965285	PIK3R1
bta05215	Prostate cancer	Human Diseases || Cancers	1//19	95//8543	0.191595764262502	0.337589074890969	0.3028258978427	4.73296398891967	PIK3R1
bta04066	HIF-1 signaling pathway	Environmental Information Processing || Signal transduction	1//19	98//8543	0.19703858101412	0.337589074890969	0.3028258978427	4.58807733619764	PIK3R1
bta04070	Phosphatidylinositol signaling system	Environmental Information Processing || Signal transduction	1//19	99//8543	0.198845125355237	0.337589074890969	0.3028258978427	4.54173312068049	PIK3R1
bta04151	PI3K-Akt signaling pathway	Environmental Information Processing || Signal transduction	2//19	373//8543	0.200320088333215	0.337589074890969	0.3028258978427	2.41089318470439	THBS2; PIK3R1
bta05231	Choline metabolism in cancer	Human Diseases || Cancers	1//19	100//8543	0.200647818701785	0.337589074890969	0.3028258978427	4.49631578947368	PIK3R1
bta05146	Amoebiasis	Human Diseases || Infectious diseases	1//19	101//8543	0.20244666880775	0.337589074890969	0.3028258978427	4.45179781136008	PIK3R1
bta04660	T cell receptor signaling pathway	Organismal Systems || Immune system	1//19	103//8543	0.206032870240426	0.337589074890969	0.3028258978427	4.36535513541134	PIK3R1
bta04750	Inflammatory mediator regulation of TRP channels	Organismal Systems || Sensory system	1//19	103//8543	0.206032870240426	0.337589074890969	0.3028258978427	4.36535513541134	PIK3R1
bta04620	Toll-like receptor signaling pathway	Organismal Systems || Immune system	1//19	110//8543	0.218464646089108	0.337589074890969	0.3028258978427	4.08755980861244	PIK3R1
bta04931	Insulin resistance	Human Diseases || Endocrine and metabolic diseases	1//19	110//8543	0.218464646089108	0.337589074890969	0.3028258978427	4.08755980861244	PIK3R1
bta04659	Th17 cell differentiation	Organismal Systems || Immune system	1//19	112//8543	0.221982569076493	0.337589074890969	0.3028258978427	4.01456766917293	SMAD2
bta04670	Leukocyte transendothelial migration	Organismal Systems || Immune system	1//19	113//8543	0.223735899783117	0.337589074890969	0.3028258978427	3.97904052165813	PIK3R1
bta04919	Thyroid hormone signaling pathway	Organismal Systems || Endocrine system	1//19	113//8543	0.223735899783117	0.337589074890969	0.3028258978427	3.97904052165813	PIK3R1
bta04725	Cholinergic synapse	Organismal Systems || Nervous system	1//19	114//8543	0.225485486723107	0.337589074890969	0.3028258978427	3.94413665743306	PIK3R1
bta04668	TNF signaling pathway	Environmental Information Processing || Signal transduction	1//19	115//8543	0.227231337447068	0.337589074890969	0.3028258978427	3.90983981693364	PIK3R1
bta04114	Oocyte meiosis	Cellular Processes || Cell growth and death	1//19	116//8543	0.228973459491266	0.337589074890969	0.3028258978427	3.87613430127042	ESPL1
bta04611	Platelet activation	Organismal Systems || Immune system	1//19	120//8543	0.235904811095544	0.342252125849111	0.307008771928722	3.7469298245614	PIK3R1
bta04722	Neurotrophin signaling pathway	Organismal Systems || Nervous system	1//19	122//8543	0.239348309712806	0.342252125849111	0.307008771928722	3.68550474547023	PIK3R1
bta04152	AMPK signaling pathway	Environmental Information Processing || Signal transduction	1//19	123//8543	0.241064540815461	0.342252125849111	0.307008771928722	3.65554129225503	PIK3R1
bta04140	Autophagy - animal	Cellular Processes || Transport and catabolism	1//19	133//8543	0.2580262799506	0.35750629149782	0.320692142487747	3.38068856351405	PIK3R1
bta04380	Osteoclast differentiation	Organismal Systems || Development	1//19	133//8543	0.2580262799506	0.35750629149782	0.320692142487747	3.38068856351405	PIK3R1
bta04910	Insulin signaling pathway	Organismal Systems || Endocrine system	1//19	137//8543	0.264709893157994	0.360385460665842	0.323274829704828	3.28198232808298	PIK3R1
bta04915	Estrogen signaling pathway	Organismal Systems || Endocrine system	1//19	138//8543	0.266371862231274	0.360385460665842	0.323274829704828	3.2581998474447	PIK3R1
bta04210	Apoptosis	Cellular Processes || Cell growth and death	1//19	142//8543	0.272984218016881	0.361586207424028	0.324351929771668	3.16641957005189	PIK3R1
bta05418	Fluid shear stress and atherosclerosis	Human Diseases || Cardiovascular diseases	1//19	143//8543	0.274628462732709	0.361586207424028	0.324351929771668	3.14427677585572	PIK3R1
bta05224	Breast cancer	Human Diseases || Cancers	1//19	150//8543	0.286039919474945	0.361586207424028	0.324351929771668	2.99754385964912	PIK3R1
bta04390	Hippo signaling pathway	Environmental Information Processing || Signal transduction	1//19	151//8543	0.287656176061383	0.361586207424028	0.324351929771668	2.97769257581039	SMAD2
bta04921	Oxytocin signaling pathway	Organismal Systems || Endocrine system	1//19	151//8543	0.287656176061383	0.361586207424028	0.324351929771668	2.97769257581039	TRPM2
bta05162	Measles	Human Diseases || Infectious diseases	1//19	151//8543	0.287656176061383	0.361586207424028	0.324351929771668	2.97769257581039	PIK3R1
bta04650	Natural killer cell mediated cytotoxicity	Organismal Systems || Immune system	1//19	152//8543	0.289268965939223	0.361586207424028	0.324351929771668	2.95810249307479	PIK3R1
bta04150	mTOR signaling pathway	Environmental Information Processing || Signal transduction	1//19	154//8543	0.292484173649647	0.361673978168918	0.324430662339167	2.91968557758031	PIK3R1
bta04932	Non-alcoholic fatty liver disease (NAFLD)	Human Diseases || Endocrine and metabolic diseases	1//19	158//8543	0.298873296704511	0.365642862989562	0.327990851926563	2.84576948700866	PIK3R1
bta03013	RNA transport	Genetic Information Processing || Translation	1//19	162//8543	0.305207734299889	0.369383095884927	0.331345934981445	2.77550357374919	EIF2S2
bta05160	Hepatitis C	Human Diseases || Infectious diseases	1//19	164//8543	0.308354584390896	0.369383095884927	0.331345934981445	2.74165596919127	PIK3R1
bta05164	Influenza A	Human Diseases || Infectious diseases	1//19	179//8543	0.331529225301925	0.392599447353729	0.352171586642247	2.5119082622758	PIK3R1
bta04621	NOD-like receptor signaling pathway	Organismal Systems || Immune system	1//19	181//8543	0.334563007310134	0.392599447353729	0.352171586642247	2.48415236987496	TRPM2
bta05202	Transcriptional misregulation in cancers	Human Diseases || Cancers	1//19	186//8543	0.342090497816033	0.397377850998423	0.35645793499172	2.4173740803622	KDM6A
bta04062	Chemokine signaling pathway	Organismal Systems || Immune system	1//19	189//8543	0.346568194875174	0.39855342410645	0.357512453660705	2.37900306321359	PIK3R1
bta04020	Calcium signaling pathway	Environmental Information Processing || Signal transduction	1//19	197//8543	0.358368000109426	0.405689221494842	0.363913443537707	2.28239380176329	SPHK2
bta05205	Proteoglycans in cancer	Human Diseases || Cancers	1//19	198//8543	0.35982870080412	0.405689221494842	0.363913443537707	2.27086656034024	PIK3R1
bta04630	Jak-STAT signaling pathway	Environmental Information Processing || Signal transduction	1//19	202//8543	0.365640060688363	0.405911377625566	0.364112723178998	2.22589890568004	PIK3R1
bta05167	Kaposi's sarcoma-associated herpesvirus infection	Human Diseases || Infectious diseases	1//19	203//8543	0.367085071939642	0.405911377625566	0.364112723178998	2.21493388644024	PIK3R1
bta04015	Rap1 signaling pathway	Environmental Information Processing || Signal transduction	1//19	210//8543	0.377113181466393	0.410673050241066	0.368384063374137	2.14110275689223	PIK3R1
bta04810	Regulation of actin cytoskeleton	Cellular Processes || Cell motility	1//19	211//8543	0.3785334202222	0.410673050241066	0.368384063374137	2.13095535046146	PIK3R1
bta04024	cAMP signaling pathway	Environmental Information Processing || Signal transduction	1//19	224//8543	0.396719584215878	0.42243289060024	0.378932936190604	2.00728383458647	PIK3R1
bta05169	Epstein-Barr virus infection	Human Diseases || Infectious diseases	1//19	224//8543	0.396719584215878	0.42243289060024	0.378932936190604	2.00728383458647	PIK3R1
bta05170			1//19	230//8543	0.404942076813192	0.427232466362542	0.38323827646251	1.95491990846682	PIK3R1
bta05203	Viral carcinogenesis	Human Diseases || Cancers	1//19	234//8543	0.410364631757963	0.429017569565143	0.38483955896919	1.92150247413405	PIK3R1
bta04014	Ras signaling pathway	Environmental Information Processing || Signal transduction	1//19	240//8543	0.418410766990162	0.429870732496787	0.385604867594372	1.8734649122807	PIK3R1
bta05163			1//19	242//8543	0.421069617086304	0.429870732496787	0.385604867594372	1.85798173118747	PIK3R1
bta04144	Endocytosis	Cellular Processes || Transport and catabolism	1//19	243//8543	0.422394719757712	0.429870732496787	0.385604867594372	1.85033571583279	SMAD2
bta04080	Neuroactive ligand-receptor interaction	Environmental Information Processing || Signaling molecules and interaction	1//19	361//8543	0.560105842320932	0.565019051464098	0.506836311610816	1.24551683918939	INSL3
bta04740	Olfactory transduction	Organismal Systems || Sensory system	2//19	1153//8543	0.748082052077817	0.748082052077817	0.671048431154472	0.779933354635505	LOC789812; LOC789787
