# Supplementary material for: The exploration of miRNAs and mRNA profiles revealed the molecular mechanisms of cattle-yak male infertility
Source: Front Vet Sci. 2022 Oct 5;9:974703. doi: 10.3389/fvets.2022.974703 (PMC9581192; doi:10.3389/fvets.2022.974703)
Supplement: Supplementary file 1 [file Data_Sheet_1.ZIP › supplementary materials/Supplementary table5 GO_enrichment_gene_M_vs_P.total.xls]

id	Name	Ontology	GeneRatio	BgRatio	pvalue	p.adjust	qvalue	score	geneID
GO:0009617	response to bacterium	biological_process	4//74	82//16540	0.000495988139936243	0.0876982271802613	0.0598598096707375	10.9030982201714	IRF3; SERPINB9; TMEM229B; STOX2
GO:0043950	positive regulation of cAMP-mediated signaling	biological_process	2//74	10//16540	0.000868230388222884	0.0876982271802613	0.0598598096707375	44.7027027027027	GPR61; ADRB1
GO:0036459	thiol-dependent ubiquitinyl hydrolase activity	molecular_function	3//74	66//16540	0.0032141768695147	0.0876982271802613	0.0598598096707375	10.1597051597052	USP21; USP9X; USP34
GO:0016579	protein deubiquitination	biological_process	3//74	68//16540	0.00349775700412656	0.0876982271802613	0.0598598096707375	9.86089030206677	USP21; USP9X; USP34
GO:0048786	presynaptic active zone	cellular_component	2//74	20//16540	0.00356125739808821	0.0876982271802613	0.0598598096707375	22.3513513513514	RIMS2; RIMS4
GO:0006368	transcription elongation from RNA polymerase II promoter	biological_process	2//74	22//16540	0.00430479125696871	0.0876982271802613	0.0598598096707375	20.3194103194103	SUPT4H1; CDC73
GO:0006887	exocytosis	biological_process	3//74	74//16540	0.00443857506933231	0.0876982271802613	0.0598598096707375	9.06135865595325	RIMS2; PRSS12; RIMS4
GO:0001100	negative regulation of exit from mitosis	biological_process	1//74	1//16540	0.0044740024183797	0.0876982271802613	0.0598598096707375	223.513513513514	RGCC
GO:0002344	B cell affinity maturation	biological_process	1//74	1//16540	0.0044740024183797	0.0876982271802613	0.0598598096707375	223.513513513514	BTK
GO:0003331	positive regulation of extracellular matrix constituent secretion	biological_process	1//74	1//16540	0.0044740024183797	0.0876982271802613	0.0598598096707375	223.513513513514	RGCC
GO:0004607	phosphatidylcholine-sterol O-acyltransferase activity	molecular_function	1//74	1//16540	0.0044740024183797	0.0876982271802613	0.0598598096707375	223.513513513514	LCAT
GO:0004940	beta1-adrenergic receptor activity	molecular_function	1//74	1//16540	0.0044740024183797	0.0876982271802613	0.0598598096707375	223.513513513514	ADRB1
GO:0014036	neural crest cell fate specification	biological_process	1//74	1//16540	0.0044740024183797	0.0876982271802613	0.0598598096707375	223.513513513514	GSC
GO:0016246	RNA interference	biological_process	1//74	1//16540	0.0044740024183797	0.0876982271802613	0.0598598096707375	223.513513513514	NRDE2
GO:0016312	inositol bisphosphate phosphatase activity	molecular_function	1//74	1//16540	0.0044740024183797	0.0876982271802613	0.0598598096707375	223.513513513514	INPP5K
GO:0031048	chromatin silencing by small RNA	biological_process	1//74	1//16540	0.0044740024183797	0.0876982271802613	0.0598598096707375	223.513513513514	NRDE2
GO:0033668	negative regulation by symbiont of host apoptotic process	biological_process	1//74	1//16540	0.0044740024183797	0.0876982271802613	0.0598598096707375	223.513513513514	SERPINB9
GO:0034224	cellular response to zinc ion starvation	biological_process	1//74	1//16540	0.0044740024183797	0.0876982271802613	0.0598598096707375	223.513513513514	SLC39A5
GO:0035866	alphav-beta3 integrin-PKCalpha complex	cellular_component	1//74	1//16540	0.0044740024183797	0.0876982271802613	0.0598598096707375	223.513513513514	ITGB3
GO:0042270	protection from natural killer cell mediated cytotoxicity	biological_process	1//74	1//16540	0.0044740024183797	0.0876982271802613	0.0598598096707375	223.513513513514	SERPINB9
GO:0043914	NADPH:sulfur oxidoreductase activity	molecular_function	1//74	1//16540	0.0044740024183797	0.0876982271802613	0.0598598096707375	223.513513513514	MICAL2
GO:0046030	inositol trisphosphate phosphatase activity	molecular_function	1//74	1//16540	0.0044740024183797	0.0876982271802613	0.0598598096707375	223.513513513514	INPP5K
GO:0048692	negative regulation of axon extension involved in regeneration	biological_process	1//74	1//16540	0.0044740024183797	0.0876982271802613	0.0598598096707375	223.513513513514	TNR
GO:0050353	trimethyllysine dioxygenase activity	molecular_function	1//74	1//16540	0.0044740024183797	0.0876982271802613	0.0598598096707375	223.513513513514	TMLHE
GO:0090107	regulation of high-density lipoprotein particle assembly	biological_process	1//74	1//16540	0.0044740024183797	0.0876982271802613	0.0598598096707375	223.513513513514	LCAT
GO:0098761	cellular response to interleukin-7	biological_process	1//74	1//16540	0.0044740024183797	0.0876982271802613	0.0598598096707375	223.513513513514	BTK
GO:1901668	regulation of superoxide dismutase activity	biological_process	1//74	1//16540	0.0044740024183797	0.0876982271802613	0.0598598096707375	223.513513513514	SZT2
GO:2000466	negative regulation of glycogen (starch) synthase activity	biological_process	1//74	1//16540	0.0044740024183797	0.0876982271802613	0.0598598096707375	223.513513513514	INPP5K
GO:2001153	positive regulation of renal water transport	biological_process	1//74	1//16540	0.0044740024183797	0.0876982271802613	0.0598598096707375	223.513513513514	INPP5K
GO:0000993	RNA polymerase II core binding	molecular_function	2//74	24//16540	0.00511376999920792	0.0876982271802613	0.0598598096707375	18.6261261261261	SUPT4H1; CDC73
GO:0004867	serine-type endopeptidase inhibitor activity	molecular_function	3//74	80//16540	0.00551914547640513	0.0876982271802613	0.0598598096707375	8.38175675675676	SERPINB8; SERPINB9; WFIKKN2
GO:0007052	mitotic spindle organization	biological_process	2//74	27//16540	0.00644733580869421	0.0876982271802613	0.0598598096707375	16.5565565565566	POC1A; MAP4
GO:0005070	SH3/SH2 adaptor activity	molecular_function	2//74	28//16540	0.00692329470054909	0.0876982271802613	0.0598598096707375	15.965250965251	SLA; SHF
GO:0071108	protein K48-linked deubiquitination	biological_process	2//74	28//16540	0.00692329470054909	0.0876982271802613	0.0598598096707375	15.965250965251	USP9X; USP34
GO:0098656	anion transmembrane transport	biological_process	2//74	29//16540	0.00741472943061888	0.0876982271802613	0.0598598096707375	15.4147250698975	SLC13A4; LRRC8E
GO:0001996	positive regulation of heart rate by epinephrine-norepinephrine	biological_process	1//74	2//16540	0.00892825744111603	0.0876982271802613	0.0598598096707375	111.756756756757	ADRB1
GO:0001997	positive regulation of the force of heart contraction by epinephrine-norepinephrine	biological_process	1//74	2//16540	0.00892825744111603	0.0876982271802613	0.0598598096707375	111.756756756757	ADRB1
GO:0002448	mast cell mediated immunity	biological_process	1//74	2//16540	0.00892825744111603	0.0876982271802613	0.0598598096707375	111.756756756757	SERPINB9
GO:0003431	growth plate cartilage chondrocyte development	biological_process	1//74	2//16540	0.00892825744111603	0.0876982271802613	0.0598598096707375	111.756756756757	POC1A
GO:0003938	IMP dehydrogenase activity	molecular_function	1//74	2//16540	0.00892825744111603	0.0876982271802613	0.0598598096707375	111.756756756757	IMPDH1
GO:0019318	hexose metabolic process	biological_process	1//74	2//16540	0.00892825744111603	0.0876982271802613	0.0598598096707375	111.756756756757	HK1
GO:0019417	sulfur oxidation	biological_process	1//74	2//16540	0.00892825744111603	0.0876982271802613	0.0598598096707375	111.756756756757	MICAL2
GO:0030974	thiamine pyrophosphate transport	biological_process	1//74	2//16540	0.00892825744111603	0.0876982271802613	0.0598598096707375	111.756756756757	SLC25A19
GO:0032044	DSIF complex	cellular_component	1//74	2//16540	0.00892825744111603	0.0876982271802613	0.0598598096707375	111.756756756757	SUPT4H1
GO:0032785	negative regulation of DNA-templated transcription, elongation	biological_process	1//74	2//16540	0.00892825744111603	0.0876982271802613	0.0598598096707375	111.756756756757	SUPT4H1
GO:0034243	regulation of transcription elongation from RNA polymerase II promoter	biological_process	1//74	2//16540	0.00892825744111603	0.0876982271802613	0.0598598096707375	111.756756756757	SUPT4H1
GO:0034402	recruitment of 3'-end processing factors to RNA polymerase II holoenzyme complex	biological_process	1//74	2//16540	0.00892825744111603	0.0876982271802613	0.0598598096707375	111.756756756757	CDC73
GO:0034485	phosphatidylinositol-3,4,5-trisphosphate 5-phosphatase activity	molecular_function	1//74	2//16540	0.00892825744111603	0.0876982271802613	0.0598598096707375	111.756756756757	INPP5K
GO:0034594	phosphatidylinositol trisphosphate phosphatase activity	molecular_function	1//74	2//16540	0.00892825744111603	0.0876982271802613	0.0598598096707375	111.756756756757	INPP5K
GO:0035305	negative regulation of dephosphorylation	biological_process	1//74	2//16540	0.00892825744111603	0.0876982271802613	0.0598598096707375	111.756756756757	INPP5K
GO:0045358	negative regulation of interferon-beta biosynthetic process	biological_process	1//74	2//16540	0.00892825744111603	0.0876982271802613	0.0598598096707375	111.756756756757	IRF3
GO:0051012	microtubule sliding	biological_process	1//74	2//16540	0.00892825744111603	0.0876982271802613	0.0598598096707375	111.756756756757	MAP4
GO:0071133	alpha9-beta1 integrin-ADAM8 complex	cellular_component	1//74	2//16540	0.00892825744111603	0.0876982271802613	0.0598598096707375	111.756756756757	ITGB3
GO:0072534	perineuronal net	cellular_component	1//74	2//16540	0.00892825744111603	0.0876982271802613	0.0598598096707375	111.756756756757	TNR
GO:0098633	collagen fibril binding	molecular_function	1//74	2//16540	0.00892825744111603	0.0876982271802613	0.0598598096707375	111.756756756757	CHADL
GO:0099579	G-protein coupled neurotransmitter receptor activity involved in regulation of postsynaptic membrane potential	molecular_function	1//74	2//16540	0.00892825744111603	0.0876982271802613	0.0598598096707375	111.756756756757	ADRB1
GO:1902856	negative regulation of non-motile cilium assembly	biological_process	1//74	2//16540	0.00892825744111603	0.0876982271802613	0.0598598096707375	111.756756756757	MAP4
GO:1903763	gap junction channel activity involved in cell communication by electrical coupling	molecular_function	1//74	2//16540	0.00892825744111603	0.0876982271802613	0.0598598096707375	111.756756756757	GJC2
GO:0003899	DNA-directed 5'-3' RNA polymerase activity	molecular_function	2//74	35//16540	0.0106803243015935	0.0876982271802613	0.0598598096707375	12.7722007722008	POLR3GL; TWISTNB
GO:0048791	calcium ion-regulated exocytosis of neurotransmitter	biological_process	2//74	35//16540	0.0106803243015935	0.0876982271802613	0.0598598096707375	12.7722007722008	RIMS2; RIMS4
GO:0009967	positive regulation of signal transduction	biological_process	2//74	36//16540	0.0112761065576541	0.0876982271802613	0.0598598096707375	12.4174174174174	SLA; SHF
GO:2000300	regulation of synaptic vesicle exocytosis	biological_process	2//74	37//16540	0.0118862377555232	0.0876982271802613	0.0598598096707375	12.081811541271	RIMS2; RIMS4
GO:0010951	negative regulation of endopeptidase activity	biological_process	3//74	107//16540	0.0122382866141193	0.0876982271802613	0.0598598096707375	6.26673402374337	SERPINB8; SERPINB9; WFIKKN2
GO:0002025	norepinephrine-epinephrine-mediated vasodilation involved in regulation of systemic arterial blood pressure	biological_process	1//74	3//16540	0.0133628510406661	0.0876982271802613	0.0598598096707375	74.5045045045045	ADRB1
GO:0005979	regulation of glycogen biosynthetic process	biological_process	1//74	3//16540	0.0133628510406661	0.0876982271802613	0.0598598096707375	74.5045045045045	INPP5K
GO:0006177	GMP biosynthetic process	biological_process	1//74	3//16540	0.0133628510406661	0.0876982271802613	0.0598598096707375	74.5045045045045	IMPDH1
GO:0010644	cell communication by electrical coupling	biological_process	1//74	3//16540	0.0133628510406661	0.0876982271802613	0.0598598096707375	74.5045045045045	GJC2
GO:0015234	thiamine transmembrane transporter activity	molecular_function	1//74	3//16540	0.0133628510406661	0.0876982271802613	0.0598598096707375	74.5045045045045	SLC25A19
GO:0015616	DNA translocase activity	molecular_function	1//74	3//16540	0.0133628510406661	0.0876982271802613	0.0598598096707375	74.5045045045045	FBH1
GO:0031649	heat generation	biological_process	1//74	3//16540	0.0133628510406661	0.0876982271802613	0.0598598096707375	74.5045045045045	ADRB1
GO:0034186	apolipoprotein A-I binding	molecular_function	1//74	3//16540	0.0133628510406661	0.0876982271802613	0.0598598096707375	74.5045045045045	LCAT
GO:0034435	cholesterol esterification	biological_process	1//74	3//16540	0.0133628510406661	0.0876982271802613	0.0598598096707375	74.5045045045045	LCAT
GO:0034595	phosphatidylinositol phosphate 5-phosphatase activity	molecular_function	1//74	3//16540	0.0133628510406661	0.0876982271802613	0.0598598096707375	74.5045045045045	INPP5K
GO:0042596	fear response	biological_process	1//74	3//16540	0.0133628510406661	0.0876982271802613	0.0598598096707375	74.5045045045045	ADRB1
GO:0045329	carnitine biosynthetic process	biological_process	1//74	3//16540	0.0133628510406661	0.0876982271802613	0.0598598096707375	74.5045045045045	TMLHE
GO:0045351	type I interferon biosynthetic process	biological_process	1//74	3//16540	0.0133628510406661	0.0876982271802613	0.0598598096707375	74.5045045045045	IRF3
GO:0045719	negative regulation of glycogen biosynthetic process	biological_process	1//74	3//16540	0.0133628510406661	0.0876982271802613	0.0598598096707375	74.5045045045045	INPP5K
GO:0045869	negative regulation of single stranded viral RNA replication via double stranded DNA intermediate	biological_process	1//74	3//16540	0.0133628510406661	0.0876982271802613	0.0598598096707375	74.5045045045045	INPP5K
GO:0046651	lymphocyte proliferation	biological_process	1//74	3//16540	0.0133628510406661	0.0876982271802613	0.0598598096707375	74.5045045045045	IMPDH1
GO:0050689	negative regulation of defense response to virus by host	biological_process	1//74	3//16540	0.0133628510406661	0.0876982271802613	0.0598598096707375	74.5045045045045	IRF3
GO:0051294	establishment of spindle orientation	biological_process	1//74	3//16540	0.0133628510406661	0.0876982271802613	0.0598598096707375	74.5045045045045	MAP4
GO:0051380	norepinephrine binding	molecular_function	1//74	3//16540	0.0133628510406661	0.0876982271802613	0.0598598096707375	74.5045045045045	ADRB1
GO:0051971	positive regulation of transmission of nerve impulse	biological_process	1//74	3//16540	0.0133628510406661	0.0876982271802613	0.0598598096707375	74.5045045045045	TNR
GO:0061097	regulation of protein tyrosine kinase activity	biological_process	1//74	3//16540	0.0133628510406661	0.0876982271802613	0.0598598096707375	74.5045045045045	ITGB3
GO:0061113	pancreas morphogenesis	biological_process	1//74	3//16540	0.0133628510406661	0.0876982271802613	0.0598598096707375	74.5045045045045	NR5A2
GO:0071934	thiamine transmembrane transport	biological_process	1//74	3//16540	0.0133628510406661	0.0876982271802613	0.0598598096707375	74.5045045045045	SLC25A19
GO:0072537	fibroblast activation	biological_process	1//74	3//16540	0.0133628510406661	0.0876982271802613	0.0598598096707375	74.5045045045045	RGCC
GO:0090272	negative regulation of fibroblast growth factor production	biological_process	1//74	3//16540	0.0133628510406661	0.0876982271802613	0.0598598096707375	74.5045045045045	RGCC
GO:0097300	programmed necrotic cell death	biological_process	1//74	3//16540	0.0133628510406661	0.0876982271802613	0.0598598096707375	74.5045045045045	IRF3
GO:0099699			1//74	3//16540	0.0133628510406661	0.0876982271802613	0.0598598096707375	74.5045045045045	ITGB3
GO:1901203	positive regulation of extracellular matrix assembly	biological_process	1//74	3//16540	0.0133628510406661	0.0876982271802613	0.0598598096707375	74.5045045045045	RGCC
GO:1901537	positive regulation of DNA demethylation	biological_process	1//74	3//16540	0.0133628510406661	0.0876982271802613	0.0598598096707375	74.5045045045045	USP9X
GO:1902531	regulation of intracellular signal transduction	biological_process	1//74	3//16540	0.0133628510406661	0.0876982271802613	0.0598598096707375	74.5045045045045	ANKRD54
GO:1903053	regulation of extracellular matrix organization	biological_process	1//74	3//16540	0.0133628510406661	0.0876982271802613	0.0598598096707375	74.5045045045045	ITGB3
GO:1904027	negative regulation of collagen fibril organization	biological_process	1//74	3//16540	0.0133628510406661	0.0876982271802613	0.0598598096707375	74.5045045045045	CHADL
GO:2000048	negative regulation of cell-cell adhesion mediated by cadherin	biological_process	1//74	3//16540	0.0133628510406661	0.0876982271802613	0.0598598096707375	74.5045045045045	RGCC
GO:2000348	regulation of CD40 signaling pathway	biological_process	1//74	3//16540	0.0133628510406661	0.0876982271802613	0.0598598096707375	74.5045045045045	FANCA
GO:0042127	regulation of cell proliferation	biological_process	4//74	205//16540	0.0134287910369775	0.0876982271802613	0.0598598096707375	4.36123928806856	SLA; BTK; FANCA; NR5A2
GO:0004715	non-membrane spanning protein tyrosine kinase activity	molecular_function	2//74	45//16540	0.0172676342195543	0.0984662540933267	0.067209696461728	9.93393393393393	SLA; BTK
GO:0010735	positive regulation of transcription via serum response element binding	biological_process	1//74	4//16540	0.0177778688203718	0.0984662540933267	0.067209696461728	55.8783783783784	MICAL2
GO:0010825	positive regulation of centrosome duplication	biological_process	1//74	4//16540	0.0177778688203718	0.0984662540933267	0.067209696461728	55.8783783783784	POC1A
GO:0010829	negative regulation of glucose transport	biological_process	1//74	4//16540	0.0177778688203718	0.0984662540933267	0.067209696461728	55.8783783783784	INPP5K
GO:0015810	aspartate transport	biological_process	1//74	4//16540	0.0177778688203718	0.0984662540933267	0.067209696461728	55.8783783783784	LRRC8E
GO:0019784	NEDD8-specific protease activity	molecular_function	1//74	4//16540	0.0177778688203718	0.0984662540933267	0.067209696461728	55.8783783783784	USP21
GO:0022029	telencephalon cell migration	biological_process	1//74	4//16540	0.0177778688203718	0.0984662540933267	0.067209696461728	55.8783783783784	TNR
GO:0031507	heterochromatin assembly	biological_process	1//74	4//16540	0.0177778688203718	0.0984662540933267	0.067209696461728	55.8783783783784	BAHD1
GO:0031694	alpha-2A adrenergic receptor binding	molecular_function	1//74	4//16540	0.0177778688203718	0.0984662540933267	0.067209696461728	55.8783783783784	ADRB1
GO:0034235	GPI anchor binding	molecular_function	1//74	4//16540	0.0177778688203718	0.0984662540933267	0.067209696461728	55.8783783783784	GPAA1
GO:0050805	negative regulation of synaptic transmission	biological_process	1//74	4//16540	0.0177778688203718	0.0984662540933267	0.067209696461728	55.8783783783784	TNR
GO:0051379	epinephrine binding	molecular_function	1//74	4//16540	0.0177778688203718	0.0984662540933267	0.067209696461728	55.8783783783784	ADRB1
GO:0071034	CUT catabolic process	biological_process	1//74	4//16540	0.0177778688203718	0.0984662540933267	0.067209696461728	55.8783783783784	DIS3
GO:0072429	response to intra-S DNA damage checkpoint signaling	biological_process	1//74	4//16540	0.0177778688203718	0.0984662540933267	0.067209696461728	55.8783783783784	FBH1
GO:0090315	negative regulation of protein targeting to membrane	biological_process	1//74	4//16540	0.0177778688203718	0.0984662540933267	0.067209696461728	55.8783783783784	INPP5K
GO:0140007	KICSTOR complex	cellular_component	1//74	4//16540	0.0177778688203718	0.0984662540933267	0.067209696461728	55.8783783783784	SZT2
GO:1901991	negative regulation of mitotic cell cycle phase transition	biological_process	1//74	4//16540	0.0177778688203718	0.0984662540933267	0.067209696461728	55.8783783783784	RGCC
GO:0000976	transcription regulatory region sequence-specific DNA binding	molecular_function	2//74	46//16540	0.0180008620764363	0.0984662540933267	0.067209696461728	9.71797884841363	BAHD1; NR5A2
GO:0038083	peptidyl-tyrosine autophosphorylation	biological_process	2//74	46//16540	0.0180008620764363	0.0984662540933267	0.067209696461728	9.71797884841363	SLA; BTK
GO:0045121	membrane raft	cellular_component	3//74	125//16540	0.0185085642056767	0.100385432979942	0.0685196623136115	5.36432432432432	HK1; BTK; TNR
GO:0001085	RNA polymerase II transcription factor binding	molecular_function	2//74	49//16540	0.020278167785076	0.106699048498158	0.072829120274236	9.12300055157198	GSC; SPEN
GO:0007179	transforming growth factor beta receptor signaling pathway	biological_process	2//74	50//16540	0.0210627203745083	0.106699048498158	0.072829120274236	8.94054054054054	WFIKKN2; USP9X
GO:0004340	glucokinase activity	molecular_function	1//74	5//16540	0.0221733960160234	0.106699048498158	0.072829120274236	44.7027027027027	HK1
GO:0004396	hexokinase activity	molecular_function	1//74	5//16540	0.0221733960160234	0.106699048498158	0.072829120274236	44.7027027027027	HK1
GO:0007044	cell-substrate junction assembly	biological_process	1//74	5//16540	0.0221733960160234	0.106699048498158	0.072829120274236	44.7027027027027	ITGB3
GO:0008865	fructokinase activity	molecular_function	1//74	5//16540	0.0221733960160234	0.106699048498158	0.072829120274236	44.7027027027027	HK1
GO:0016255	attachment of GPI anchor to protein	biological_process	1//74	5//16540	0.0221733960160234	0.106699048498158	0.072829120274236	44.7027027027027	GPAA1
GO:0019158	mannokinase activity	molecular_function	1//74	5//16540	0.0221733960160234	0.106699048498158	0.072829120274236	44.7027027027027	HK1
GO:0021540	corpus callosum morphogenesis	biological_process	1//74	5//16540	0.0221733960160234	0.106699048498158	0.072829120274236	44.7027027027027	SZT2
GO:0031442	positive regulation of mRNA 3'-end processing	biological_process	1//74	5//16540	0.0221733960160234	0.106699048498158	0.072829120274236	44.7027027027027	CDC73
GO:0031667	response to nutrient levels	biological_process	1//74	5//16540	0.0221733960160234	0.106699048498158	0.072829120274236	44.7027027027027	SZT2
GO:0033018	sarcoplasmic reticulum lumen	cellular_component	1//74	5//16540	0.0221733960160234	0.106699048498158	0.072829120274236	44.7027027027027	CALU
GO:0042765	GPI-anchor transamidase complex	cellular_component	1//74	5//16540	0.0221733960160234	0.106699048498158	0.072829120274236	44.7027027027027	GPAA1
GO:0070330	aromatase activity	molecular_function	1//74	5//16540	0.0221733960160234	0.106699048498158	0.072829120274236	44.7027027027027	CYP2D14
GO:0071470	cellular response to osmotic stress	biological_process	1//74	5//16540	0.0221733960160234	0.106699048498158	0.072829120274236	44.7027027027027	LRRC8E
GO:0000737	DNA catabolic process, endonucleolytic	biological_process	1//74	6//16540	0.0265495174974151	0.115000252167054	0.0784952379100779	37.2522522522523	FBH1
GO:0002741	positive regulation of cytokine secretion involved in immune response	biological_process	1//74	6//16540	0.0265495174974151	0.115000252167054	0.0784952379100779	37.2522522522523	HK1
GO:0004439	phosphatidylinositol-4,5-bisphosphate 5-phosphatase activity	molecular_function	1//74	6//16540	0.0265495174974151	0.115000252167054	0.0784952379100779	37.2522522522523	INPP5K
GO:0005000	vasopressin receptor activity	molecular_function	1//74	6//16540	0.0265495174974151	0.115000252167054	0.0784952379100779	37.2522522522523	INPP5K
GO:0005243	gap junction channel activity	molecular_function	1//74	6//16540	0.0265495174974151	0.115000252167054	0.0784952379100779	37.2522522522523	GJC2
GO:0010960	magnesium ion homeostasis	biological_process	1//74	6//16540	0.0265495174974151	0.115000252167054	0.0784952379100779	37.2522522522523	CNNM2
GO:0031659	positive regulation of cyclin-dependent protein serine/threonine kinase activity involved in G1/S transition of mitotic cell cycle	biological_process	1//74	6//16540	0.0265495174974151	0.115000252167054	0.0784952379100779	37.2522522522523	RGCC
GO:0031849	olfactory receptor binding	molecular_function	1//74	6//16540	0.0265495174974151	0.115000252167054	0.0784952379100779	37.2522522522523	RTP3
GO:0042158	lipoprotein biosynthetic process	biological_process	1//74	6//16540	0.0265495174974151	0.115000252167054	0.0784952379100779	37.2522522522523	LCAT
GO:0045589	regulation of regulatory T cell differentiation	biological_process	1//74	6//16540	0.0265495174974151	0.115000252167054	0.0784952379100779	37.2522522522523	FANCA
GO:0048478	replication fork protection	biological_process	1//74	6//16540	0.0265495174974151	0.115000252167054	0.0784952379100779	37.2522522522523	FBH1
GO:0061462	protein localization to lysosome	biological_process	1//74	6//16540	0.0265495174974151	0.115000252167054	0.0784952379100779	37.2522522522523	SZT2
GO:1902231	positive regulation of intrinsic apoptotic signaling pathway in response to DNA damage	biological_process	1//74	6//16540	0.0265495174974151	0.115000252167054	0.0784952379100779	37.2522522522523	FBH1
GO:1990130	GATOR1 complex	cellular_component	1//74	6//16540	0.0265495174974151	0.115000252167054	0.0784952379100779	37.2522522522523	SZT2
GO:0042632	cholesterol homeostasis	biological_process	2//74	59//16540	0.0286721426013783	0.115000252167054	0.0784952379100779	7.57672927164453	LCAT; NR5A2
GO:0098685	Schaffer collateral - CA1 synapse	cellular_component	2//74	60//16540	0.029576351442585	0.115000252167054	0.0784952379100779	7.45045045045045	TNR; ADRB1
GO:0001076	transcription factor activity, RNA polymerase II transcription factor binding	molecular_function	1//74	7//16540	0.0309063177698957	0.115000252167054	0.0784952379100779	31.9305019305019	CDC73
GO:0001711	endodermal cell fate commitment	biological_process	1//74	7//16540	0.0309063177698957	0.115000252167054	0.0784952379100779	31.9305019305019	CDC73
GO:0002024	diet induced thermogenesis	biological_process	1//74	7//16540	0.0309063177698957	0.115000252167054	0.0784952379100779	31.9305019305019	ADRB1
GO:0005677	chromatin silencing complex	cellular_component	1//74	7//16540	0.0309063177698957	0.115000252167054	0.0784952379100779	31.9305019305019	BAHD1
GO:0005851	eukaryotic translation initiation factor 2B complex	cellular_component	1//74	7//16540	0.0309063177698957	0.115000252167054	0.0784952379100779	31.9305019305019	EIF2B4
GO:0007158	neuron cell-cell adhesion	biological_process	1//74	7//16540	0.0309063177698957	0.115000252167054	0.0784952379100779	31.9305019305019	TNR
GO:0016570	histone modification	biological_process	1//74	7//16540	0.0309063177698957	0.115000252167054	0.0784952379100779	31.9305019305019	CDC73
GO:0016709	oxidoreductase activity, acting on paired donors, with incorporation or reduction of molecular oxygen, NAD(P)H as one donor, and incorporation of one atom of oxygen	molecular_function	1//74	7//16540	0.0309063177698957	0.115000252167054	0.0784952379100779	31.9305019305019	MICAL2
GO:0019887	protein kinase regulator activity	molecular_function	1//74	7//16540	0.0309063177698957	0.115000252167054	0.0784952379100779	31.9305019305019	ANKRD54
GO:0032786	positive regulation of DNA-templated transcription, elongation	biological_process	1//74	7//16540	0.0309063177698957	0.115000252167054	0.0784952379100779	31.9305019305019	SUPT4H1
GO:0034372	very-low-density lipoprotein particle remodeling	biological_process	1//74	7//16540	0.0309063177698957	0.115000252167054	0.0784952379100779	31.9305019305019	LCAT
GO:0035357	peroxisome proliferator activated receptor signaling pathway	biological_process	1//74	7//16540	0.0309063177698957	0.115000252167054	0.0784952379100779	31.9305019305019	FAM120B
GO:0035562	negative regulation of chromatin binding	biological_process	1//74	7//16540	0.0309063177698957	0.115000252167054	0.0784952379100779	31.9305019305019	FBH1
GO:0035810	positive regulation of urine volume	biological_process	1//74	7//16540	0.0309063177698957	0.115000252167054	0.0784952379100779	31.9305019305019	INPP5K
GO:0042834	peptidoglycan binding	molecular_function	1//74	7//16540	0.0309063177698957	0.115000252167054	0.0784952379100779	31.9305019305019	HK1
GO:0043138	3'-5' DNA helicase activity	molecular_function	1//74	7//16540	0.0309063177698957	0.115000252167054	0.0784952379100779	31.9305019305019	FBH1
GO:0045823	positive regulation of heart contraction	biological_process	1//74	7//16540	0.0309063177698957	0.115000252167054	0.0784952379100779	31.9305019305019	ADRB1
GO:0048019	receptor antagonist activity	molecular_function	1//74	7//16540	0.0309063177698957	0.115000252167054	0.0784952379100779	31.9305019305019	WFIKKN2
GO:0051205	protein insertion into membrane	biological_process	1//74	7//16540	0.0309063177698957	0.115000252167054	0.0784952379100779	31.9305019305019	RTP3
GO:0051968	positive regulation of synaptic transmission, glutamatergic	biological_process	1//74	7//16540	0.0309063177698957	0.115000252167054	0.0784952379100779	31.9305019305019	TNR
GO:0071578	zinc II ion transmembrane import	biological_process	1//74	7//16540	0.0309063177698957	0.115000252167054	0.0784952379100779	31.9305019305019	SLC39A5
GO:1900116	extracellular negative regulation of signal transduction	biological_process	1//74	7//16540	0.0309063177698957	0.115000252167054	0.0784952379100779	31.9305019305019	WFIKKN2
GO:1902808	positive regulation of cell cycle G1/S phase transition	biological_process	1//74	7//16540	0.0309063177698957	0.115000252167054	0.0784952379100779	31.9305019305019	CDC73
GO:0005225	volume-sensitive anion channel activity	molecular_function	1//74	8//16540	0.0352438809759094	0.12258741209012	0.0836739737128283	27.9391891891892	LRRC8E
GO:0005536	glucose binding	molecular_function	1//74	8//16540	0.0352438809759094	0.12258741209012	0.0836739737128283	27.9391891891892	HK1
GO:0010763	positive regulation of fibroblast migration	biological_process	1//74	8//16540	0.0352438809759094	0.12258741209012	0.0836739737128283	27.9391891891892	ITGB3
GO:0016593	Cdc73/Paf1 complex	cellular_component	1//74	8//16540	0.0352438809759094	0.12258741209012	0.0836739737128283	27.9391891891892	CDC73
GO:0030042	actin filament depolymerization	biological_process	1//74	8//16540	0.0352438809759094	0.12258741209012	0.0836739737128283	27.9391891891892	MICAL2
GO:0033523	histone H2B ubiquitination	biological_process	1//74	8//16540	0.0352438809759094	0.12258741209012	0.0836739737128283	27.9391891891892	CDC73
GO:0034702	ion channel complex	cellular_component	1//74	8//16540	0.0352438809759094	0.12258741209012	0.0836739737128283	27.9391891891892	LRRC8E
GO:0046855	inositol phosphate dephosphorylation	biological_process	1//74	8//16540	0.0352438809759094	0.12258741209012	0.0836739737128283	27.9391891891892	INPP5K
GO:0048644	muscle organ morphogenesis	biological_process	1//74	8//16540	0.0352438809759094	0.12258741209012	0.0836739737128283	27.9391891891892	GSC
GO:0050710	negative regulation of cytokine secretion	biological_process	1//74	8//16540	0.0352438809759094	0.12258741209012	0.0836739737128283	27.9391891891892	RGCC
GO:0051926	negative regulation of calcium ion transport	biological_process	1//74	8//16540	0.0352438809759094	0.12258741209012	0.0836739737128283	27.9391891891892	INPP5K
GO:0060340	positive regulation of type I interferon-mediated signaling pathway	biological_process	1//74	8//16540	0.0352438809759094	0.12258741209012	0.0836739737128283	27.9391891891892	IRF3
GO:0031234	extrinsic component of cytoplasmic side of plasma membrane	cellular_component	2//74	67//16540	0.036215984004682	0.12528772844863	0.0855171172799034	6.67204517950787	SLA; BTK
GO:0007160	cell-matrix adhesion	biological_process	2//74	68//16540	0.0372074454289412	0.128025618680228	0.0873859074873266	6.57392686804452	LYPD5; ITGB3
GO:0001191	transcriptional repressor activity, RNA polymerase II transcription factor binding	molecular_function	1//74	9//16540	0.039562290896535	0.130514774091662	0.0890849198158546	24.8348348348348	SPEN
GO:0001893	maternal placenta development	biological_process	1//74	9//16540	0.039562290896535	0.130514774091662	0.0890849198158546	24.8348348348348	STOX2
GO:0016075	rRNA catabolic process	biological_process	1//74	9//16540	0.039562290896535	0.130514774091662	0.0890849198158546	24.8348348348348	DIS3
GO:0031638	zymogen activation	biological_process	1//74	9//16540	0.039562290896535	0.130514774091662	0.0890849198158546	24.8348348348348	PRSS12
GO:0032727	positive regulation of interferon-alpha production	biological_process	1//74	9//16540	0.039562290896535	0.130514774091662	0.0890849198158546	24.8348348348348	IRF3
GO:0043083	synaptic cleft	cellular_component	1//74	9//16540	0.039562290896535	0.130514774091662	0.0890849198158546	24.8348348348348	PRSS12
GO:0051156	glucose 6-phosphate metabolic process	biological_process	1//74	9//16540	0.039562290896535	0.130514774091662	0.0890849198158546	24.8348348348348	HK1
GO:1990763	arrestin family protein binding	molecular_function	1//74	9//16540	0.039562290896535	0.130514774091662	0.0890849198158546	24.8348348348348	GPR61
GO:0004843	thiol-dependent ubiquitin-specific protease activity	molecular_function	2//74	71//16540	0.0402437870562627	0.131408284265348	0.0896947992929593	6.29615531023982	USP21; USP34
GO:0030414	peptidase inhibitor activity	molecular_function	2//74	71//16540	0.0402437870562627	0.131408284265348	0.0896947992929593	6.29615531023982	SERPINB8; WFIKKN2
GO:0005623	cell	cellular_component	2//74	72//16540	0.0412761888026605	0.1334179840086	0.0910665515848172	6.20870870870871	HK1; LRRC8E
GO:0030509	BMP signaling pathway	biological_process	2//74	72//16540	0.0412761888026605	0.1334179840086	0.0910665515848172	6.20870870870871	SLC39A5; USP9X
GO:0010466	negative regulation of peptidase activity	biological_process	2//74	73//16540	0.0423185540645629	0.134313128277172	0.0916775464391881	6.12365790447982	SERPINB8; WFIKKN2
GO:0001818	negative regulation of cytokine production	biological_process	1//74	10//16540	0.043861630953014	0.134313128277172	0.0916775464391881	22.3513513513514	BTK
GO:0006183	GTP biosynthetic process	biological_process	1//74	10//16540	0.043861630953014	0.134313128277172	0.0916775464391881	22.3513513513514	IMPDH1
GO:0008206	bile acid metabolic process	biological_process	1//74	10//16540	0.043861630953014	0.134313128277172	0.0916775464391881	22.3513513513514	NR5A2
GO:0008374	O-acyltransferase activity	molecular_function	1//74	10//16540	0.043861630953014	0.134313128277172	0.0916775464391881	22.3513513513514	LCAT
GO:0035641	locomotory exploration behavior	biological_process	1//74	10//16540	0.043861630953014	0.134313128277172	0.0916775464391881	22.3513513513514	TNR
GO:0046470	phosphatidylcholine metabolic process	biological_process	1//74	10//16540	0.043861630953014	0.134313128277172	0.0916775464391881	22.3513513513514	LCAT
GO:0061700	GATOR2 complex	cellular_component	1//74	10//16540	0.043861630953014	0.134313128277172	0.0916775464391881	22.3513513513514	SZT2
GO:0070410	co-SMAD binding	molecular_function	1//74	10//16540	0.043861630953014	0.134313128277172	0.0916775464391881	22.3513513513514	USP9X
GO:0090136	epithelial cell-cell adhesion	biological_process	1//74	10//16540	0.043861630953014	0.134313128277172	0.0916775464391881	22.3513513513514	SERPINB8
GO:1904262	negative regulation of TORC1 signaling	biological_process	1//74	10//16540	0.043861630953014	0.134313128277172	0.0916775464391881	22.3513513513514	SZT2
GO:0004497	monooxygenase activity	molecular_function	2//74	76//16540	0.0455043632329976	0.136937199525763	0.0934686477026177	5.88193456614509	CYP2D14; MICAL2
GO:0044325	ion channel binding	molecular_function	2//74	77//16540	0.0465855185099622	0.136937199525763	0.0934686477026177	5.80554580554581	RIMS2; RIMS4
GO:0006656	phosphatidylcholine biosynthetic process	biological_process	1//74	11//16540	0.048141984208276	0.136937199525763	0.0934686477026177	20.3194103194103	LCAT
GO:0006956	complement activation	biological_process	1//74	11//16540	0.048141984208276	0.136937199525763	0.0934686477026177	20.3194103194103	RGCC
GO:0010390	histone monoubiquitination	biological_process	1//74	11//16540	0.048141984208276	0.136937199525763	0.0934686477026177	20.3194103194103	CDC73
GO:0010801	negative regulation of peptidyl-threonine phosphorylation	biological_process	1//74	11//16540	0.048141984208276	0.136937199525763	0.0934686477026177	20.3194103194103	INPP5K
GO:0015693	magnesium ion transport	biological_process	1//74	11//16540	0.048141984208276	0.136937199525763	0.0934686477026177	20.3194103194103	CNNM2
GO:0016578	histone deubiquitination	biological_process	1//74	11//16540	0.048141984208276	0.136937199525763	0.0934686477026177	20.3194103194103	USP21
GO:0021904	dorsal/ventral neural tube patterning	biological_process	1//74	11//16540	0.048141984208276	0.136937199525763	0.0934686477026177	20.3194103194103	GSC
GO:0030889	negative regulation of B cell proliferation	biological_process	1//74	11//16540	0.048141984208276	0.136937199525763	0.0934686477026177	20.3194103194103	BTK
GO:0034375	high-density lipoprotein particle remodeling	biological_process	1//74	11//16540	0.048141984208276	0.136937199525763	0.0934686477026177	20.3194103194103	LCAT
GO:0043691	reverse cholesterol transport	biological_process	1//74	11//16540	0.048141984208276	0.136937199525763	0.0934686477026177	20.3194103194103	LCAT
GO:0044237	cellular metabolic process	biological_process	1//74	11//16540	0.048141984208276	0.136937199525763	0.0934686477026177	20.3194103194103	EIF2B4
GO:0051090	regulation of sequence-specific DNA binding transcription factor activity	biological_process	1//74	11//16540	0.048141984208276	0.136937199525763	0.0934686477026177	20.3194103194103	FANCA
GO:0071850	mitotic cell cycle arrest	biological_process	1//74	11//16540	0.048141984208276	0.136937199525763	0.0934686477026177	20.3194103194103	RGCC
GO:0097178	ruffle assembly	biological_process	1//74	11//16540	0.048141984208276	0.136937199525763	0.0934686477026177	20.3194103194103	INPP5K
GO:0042391	regulation of membrane potential	biological_process	2//74	81//16540	0.0510034595833728	0.140327185589167	0.0957825362162898	5.51885218551885	RIMS2; RIMS4
GO:0001054	RNA polymerase I activity	molecular_function	1//74	12//16540	0.0524034333684544	0.140327185589167	0.0957825362162898	18.6261261261261	TWISTNB
GO:0001678	cellular glucose homeostasis	biological_process	1//74	12//16540	0.0524034333684544	0.140327185589167	0.0957825362162898	18.6261261261261	HK1
GO:0005088	Ras guanyl-nucleotide exchange factor activity	molecular_function	1//74	12//16540	0.0524034333684544	0.140327185589167	0.0957825362162898	18.6261261261261	ADRB1
GO:0006336	DNA replication-independent nucleosome assembly	biological_process	1//74	12//16540	0.0524034333684544	0.140327185589167	0.0957825362162898	18.6261261261261	CABIN1
GO:0019369	arachidonic acid metabolic process	biological_process	1//74	12//16540	0.0524034333684544	0.140327185589167	0.0957825362162898	18.6261261261261	CYP2D14
GO:0022408	negative regulation of cell-cell adhesion	biological_process	1//74	12//16540	0.0524034333684544	0.140327185589167	0.0957825362162898	18.6261261261261	TNR
GO:0033690	positive regulation of osteoblast proliferation	biological_process	1//74	12//16540	0.0524034333684544	0.140327185589167	0.0957825362162898	18.6261261261261	ITGB3
GO:0034244	negative regulation of transcription elongation from RNA polymerase II promoter	biological_process	1//74	12//16540	0.0524034333684544	0.140327185589167	0.0957825362162898	18.6261261261261	SUPT4H1
GO:0036120	cellular response to platelet-derived growth factor stimulus	biological_process	1//74	12//16540	0.0524034333684544	0.140327185589167	0.0957825362162898	18.6261261261261	ITGB3
GO:0043922	negative regulation by host of viral transcription	biological_process	1//74	12//16540	0.0524034333684544	0.140327185589167	0.0957825362162898	18.6261261261261	INPP5K
GO:0050718	positive regulation of interleukin-1 beta secretion	biological_process	1//74	12//16540	0.0524034333684544	0.140327185589167	0.0957825362162898	18.6261261261261	HK1
GO:0097060	synaptic membrane	cellular_component	1//74	12//16540	0.0524034333684544	0.140327185589167	0.0957825362162898	18.6261261261261	RIMS4
GO:1903830	magnesium ion transmembrane transport	biological_process	1//74	12//16540	0.0524034333684544	0.140327185589167	0.0957825362162898	18.6261261261261	CNNM2
GO:0006364	rRNA processing	biological_process	2//74	83//16540	0.0532669905222402	0.141383034005462	0.096503222224123	5.38586779550635	MRTO4; DIS3
GO:0071222	cellular response to lipopolysaccharide	biological_process	2//74	83//16540	0.0532669905222402	0.141383034005462	0.096503222224123	5.38586779550635	IRF3; CDC73
GO:0006511	ubiquitin-dependent protein catabolic process	biological_process	3//74	190//16540	0.0534604597333153	0.141383034005462	0.096503222224123	3.52916073968706	USP21; USP9X; USP34
GO:0000062	fatty-acyl-CoA binding	molecular_function	1//74	13//16540	0.056646060784399	0.141615151960998	0.0966616579996941	17.1933471933472	ACBD6
GO:0005736	DNA-directed RNA polymerase I complex	cellular_component	1//74	13//16540	0.056646060784399	0.141615151960998	0.0966616579996941	17.1933471933472	TWISTNB
GO:0006164	purine nucleotide biosynthetic process	biological_process	1//74	13//16540	0.056646060784399	0.141615151960998	0.0966616579996941	17.1933471933472	IMPDH1
GO:0006884	cell volume homeostasis	biological_process	1//74	13//16540	0.056646060784399	0.141615151960998	0.0966616579996941	17.1933471933472	LRRC8E
GO:0008191	metalloendopeptidase inhibitor activity	molecular_function	1//74	13//16540	0.056646060784399	0.141615151960998	0.0966616579996941	17.1933471933472	WFIKKN2
GO:0009792	embryo development ending in birth or egg hatching	biological_process	1//74	13//16540	0.056646060784399	0.141615151960998	0.0966616579996941	17.1933471933472	STOX2
GO:0015095	magnesium ion transmembrane transporter activity	molecular_function	1//74	13//16540	0.056646060784399	0.141615151960998	0.0966616579996941	17.1933471933472	CNNM2
GO:0040015	negative regulation of multicellular organism growth	biological_process	1//74	13//16540	0.056646060784399	0.141615151960998	0.0966616579996941	17.1933471933472	ADRB1
GO:0043240	Fanconi anaemia nuclear complex	cellular_component	1//74	13//16540	0.056646060784399	0.141615151960998	0.0966616579996941	17.1933471933472	FANCA
GO:0048747	muscle fiber development	biological_process	1//74	13//16540	0.056646060784399	0.141615151960998	0.0966616579996941	17.1933471933472	WFIKKN2
GO:0051497	negative regulation of stress fiber assembly	biological_process	1//74	13//16540	0.056646060784399	0.141615151960998	0.0966616579996941	17.1933471933472	INPP5K
GO:0071391	cellular response to estrogen stimulus	biological_process	1//74	13//16540	0.056646060784399	0.141615151960998	0.0966616579996941	17.1933471933472	SERPINB9
GO:1990380	Lys48-specific deubiquitinase activity	molecular_function	1//74	13//16540	0.056646060784399	0.141615151960998	0.0966616579996941	17.1933471933472	USP9X
GO:2000353	positive regulation of endothelial cell apoptotic process	biological_process	1//74	13//16540	0.056646060784399	0.141615151960998	0.0966616579996941	17.1933471933472	RGCC
GO:0000785	chromatin	cellular_component	2//74	89//16540	0.0602662273133477	0.147006667962399	0.100341722375651	5.02277558457334	FBH1; BAHD1
GO:0000175	3'-5'-exoribonuclease activity	molecular_function	1//74	14//16540	0.0608699484531808	0.147006667962399	0.100341722375651	15.965250965251	DIS3
GO:0000176	nuclear exosome (RNase complex)	cellular_component	1//74	14//16540	0.0608699484531808	0.147006667962399	0.100341722375651	15.965250965251	DIS3
GO:0004935	adrenergic receptor activity	molecular_function	1//74	14//16540	0.0608699484531808	0.147006667962399	0.100341722375651	15.965250965251	ADRB1
GO:0008272	sulfate transport	biological_process	1//74	14//16540	0.0608699484531808	0.147006667962399	0.100341722375651	15.965250965251	SLC13A4
GO:0043195	terminal bouton	cellular_component	1//74	14//16540	0.0608699484531808	0.147006667962399	0.100341722375651	15.965250965251	PRSS12
GO:0043583	ear development	biological_process	1//74	14//16540	0.0608699484531808	0.147006667962399	0.100341722375651	15.965250965251	GSC
GO:2000042	negative regulation of double-strand break repair via homologous recombination	biological_process	1//74	14//16540	0.0608699484531808	0.147006667962399	0.100341722375651	15.965250965251	FBH1
GO:2000406	positive regulation of T cell migration	biological_process	1//74	14//16540	0.0608699484531808	0.147006667962399	0.100341722375651	15.965250965251	ITGB3
GO:0001659	temperature homeostasis	biological_process	1//74	15//16540	0.0650751780195892	0.152557193892077	0.104130321488836	14.9009009009009	ADRB1
GO:0006360	transcription from RNA polymerase I promoter	biological_process	1//74	15//16540	0.0650751780195892	0.152557193892077	0.104130321488836	14.9009009009009	TWISTNB
GO:0006401	RNA catabolic process	biological_process	1//74	15//16540	0.0650751780195892	0.152557193892077	0.104130321488836	14.9009009009009	DIS3
GO:0023019	signal transduction involved in regulation of gene expression	biological_process	1//74	15//16540	0.0650751780195892	0.152557193892077	0.104130321488836	14.9009009009009	GSC
GO:0032331	negative regulation of chondrocyte differentiation	biological_process	1//74	15//16540	0.0650751780195892	0.152557193892077	0.104130321488836	14.9009009009009	CHADL
GO:0032967	positive regulation of collagen biosynthetic process	biological_process	1//74	15//16540	0.0650751780195892	0.152557193892077	0.104130321488836	14.9009009009009	RGCC
GO:0048026	positive regulation of mRNA splicing, via spliceosome	biological_process	1//74	15//16540	0.0650751780195892	0.152557193892077	0.104130321488836	14.9009009009009	SLC39A5
GO:0050431	transforming growth factor beta binding	molecular_function	1//74	15//16540	0.0650751780195892	0.152557193892077	0.104130321488836	14.9009009009009	WFIKKN2
GO:0007169	transmembrane receptor protein tyrosine kinase signaling pathway	biological_process	2//74	94//16540	0.0663264300246018	0.154359691693619	0.105360644823769	4.75560667050029	SLA; BTK
GO:1990830	cellular response to leukemia inhibitory factor	biological_process	2//74	94//16540	0.0663264300246018	0.154359691693619	0.105360644823769	4.75560667050029	TWISTNB; NR5A2
GO:0007267	cell-cell signaling	biological_process	2//74	96//16540	0.0688055539464064	0.156082998935494	0.106536915391826	4.65653153153153	GJC2; ADRB1
GO:0000956	nuclear-transcribed mRNA catabolic process	biological_process	1//74	16//16540	0.0692618307776254	0.156082998935494	0.106536915391826	13.9695945945946	MRTO4
GO:0006882	cellular zinc ion homeostasis	biological_process	1//74	16//16540	0.0692618307776254	0.156082998935494	0.106536915391826	13.9695945945946	SLC39A5
GO:0014003	oligodendrocyte development	biological_process	1//74	16//16540	0.0692618307776254	0.156082998935494	0.106536915391826	13.9695945945946	EIF2B4
GO:0016702	oxidoreductase activity, acting on single donors with incorporation of molecular oxygen, incorporation of two atoms of oxygen	molecular_function	1//74	16//16540	0.0692618307776254	0.156082998935494	0.106536915391826	13.9695945945946	TMLHE
GO:0030517	negative regulation of axon extension	biological_process	1//74	16//16540	0.0692618307776254	0.156082998935494	0.106536915391826	13.9695945945946	TNR
GO:0032968	positive regulation of transcription elongation from RNA polymerase II promoter	biological_process	1//74	16//16540	0.0692618307776254	0.156082998935494	0.106536915391826	13.9695945945946	CDC73
GO:0043277	apoptotic cell clearance	biological_process	1//74	16//16540	0.0692618307776254	0.156082998935494	0.106536915391826	13.9695945945946	ITGB3
GO:0045638	negative regulation of myeloid cell differentiation	biological_process	1//74	16//16540	0.0692618307776254	0.156082998935494	0.106536915391826	13.9695945945946	CDC73
GO:0005634	nucleus	cellular_component	25//74	4230//16540	0.0711747163076733	0.159830941883898	0.109095133029305	1.32100185291675	SUPT4H1; IRF3; MRTO4; CDK18; BTK; USP21; POLR3GL; RBFOX3; SERPINB9; ANKRD54; IMPDH1; FBH1; INPP5K; RGCC; ZNF771; CDC73; GSC; FANCA; CCNJL; SPEN; MICAL2; FAM120B; CABIN1; NR5A2; DIS3
GO:0051726	regulation of cell cycle	biological_process	2//74	99//16540	0.0725809166284378	0.161495505532896	0.110231307230513	4.51542451542452	CDK18; RGCC
GO:0003678	DNA helicase activity	molecular_function	1//74	17//16540	0.0734299876719887	0.161495505532896	0.110231307230513	13.147853736089	FBH1
GO:0042474	middle ear morphogenesis	biological_process	1//74	17//16540	0.0734299876719887	0.161495505532896	0.110231307230513	13.147853736089	GSC
GO:0043537	negative regulation of blood vessel endothelial cell migration	biological_process	1//74	17//16540	0.0734299876719887	0.161495505532896	0.110231307230513	13.147853736089	RGCC
GO:0045840	positive regulation of mitotic nuclear division	biological_process	1//74	17//16540	0.0734299876719887	0.161495505532896	0.110231307230513	13.147853736089	RGCC
GO:0071880	adenylate cyclase-activating adrenergic receptor signaling pathway	biological_process	1//74	17//16540	0.0734299876719887	0.161495505532896	0.110231307230513	13.147853736089	ADRB1
GO:0000178	exosome (RNase complex)	cellular_component	1//74	18//16540	0.0775797292995546	0.163325745893799	0.111480566687379	12.4174174174174	DIS3
GO:0001954	positive regulation of cell-matrix adhesion	biological_process	1//74	18//16540	0.0775797292995546	0.163325745893799	0.111480566687379	12.4174174174174	ITGB3
GO:0005666	DNA-directed RNA polymerase III complex	cellular_component	1//74	18//16540	0.0775797292995546	0.163325745893799	0.111480566687379	12.4174174174174	POLR3GL
GO:0006612	protein targeting to membrane	biological_process	1//74	18//16540	0.0775797292995546	0.163325745893799	0.111480566687379	12.4174174174174	RTP3
GO:0008395	steroid hydroxylase activity	molecular_function	1//74	18//16540	0.0775797292995546	0.163325745893799	0.111480566687379	12.4174174174174	CYP2D14
GO:0009888	tissue development	biological_process	1//74	18//16540	0.0775797292995546	0.163325745893799	0.111480566687379	12.4174174174174	NR5A2
GO:0030301	cholesterol transport	biological_process	1//74	18//16540	0.0775797292995546	0.163325745893799	0.111480566687379	12.4174174174174	LCAT
GO:0031491	nucleosome binding	molecular_function	1//74	18//16540	0.0775797292995546	0.163325745893799	0.111480566687379	12.4174174174174	CABIN1
GO:0046873	metal ion transmembrane transporter activity	molecular_function	1//74	18//16540	0.0775797292995546	0.163325745893799	0.111480566687379	12.4174174174174	SLC39A5
GO:0048147	negative regulation of fibroblast proliferation	biological_process	1//74	18//16540	0.0775797292995546	0.163325745893799	0.111480566687379	12.4174174174174	CDC73
GO:0070527	platelet aggregation	biological_process	1//74	18//16540	0.0775797292995546	0.163325745893799	0.111480566687379	12.4174174174174	ITGB3
GO:0097228	sperm principal piece	cellular_component	1//74	18//16540	0.0775797292995546	0.163325745893799	0.111480566687379	12.4174174174174	HK1
GO:1903861	positive regulation of dendrite extension	biological_process	1//74	18//16540	0.0775797292995546	0.163325745893799	0.111480566687379	12.4174174174174	RIMS2
GO:0005875	microtubule associated complex	cellular_component	1//74	19//16540	0.0817111359108503	0.168693958009497	0.115144724628193	11.7638691322902	MAP4
GO:0005922	connexin complex	cellular_component	1//74	19//16540	0.0817111359108503	0.168693958009497	0.115144724628193	11.7638691322902	GJC2
GO:0007140	male meiosis	biological_process	1//74	19//16540	0.0817111359108503	0.168693958009497	0.115144724628193	11.7638691322902	FANCA
GO:0033137	negative regulation of peptidyl-serine phosphorylation	biological_process	1//74	19//16540	0.0817111359108503	0.168693958009497	0.115144724628193	11.7638691322902	INPP5K
GO:0034364	high-density lipoprotein particle	cellular_component	1//74	19//16540	0.0817111359108503	0.168693958009497	0.115144724628193	11.7638691322902	LCAT
GO:0043236	laminin binding	molecular_function	1//74	19//16540	0.0817111359108503	0.168693958009497	0.115144724628193	11.7638691322902	LYPD5
GO:0004003	ATP-dependent DNA helicase activity	molecular_function	1//74	20//16540	0.085824287411522	0.172728125608095	0.117898309419999	11.1756756756757	FBH1
GO:0005385	zinc ion transmembrane transporter activity	molecular_function	1//74	20//16540	0.085824287411522	0.172728125608095	0.117898309419999	11.1756756756757	SLC39A5
GO:0008585	female gonad development	biological_process	1//74	20//16540	0.085824287411522	0.172728125608095	0.117898309419999	11.1756756756757	FANCA
GO:0016712	oxidoreductase activity, acting on paired donors, with incorporation or reduction of molecular oxygen, reduced flavin or flavoprotein as one donor, and incorporation of one atom of oxygen	molecular_function	1//74	20//16540	0.085824287411522	0.172728125608095	0.117898309419999	11.1756756756757	CYP2D14
GO:0030295	protein kinase activator activity	molecular_function	1//74	20//16540	0.085824287411522	0.172728125608095	0.117898309419999	11.1756756756757	RGCC
GO:0032728	positive regulation of interferon-beta production	biological_process	1//74	20//16540	0.085824287411522	0.172728125608095	0.117898309419999	11.1756756756757	IRF3
GO:0046856	phosphatidylinositol dephosphorylation	biological_process	1//74	20//16540	0.085824287411522	0.172728125608095	0.117898309419999	11.1756756756757	INPP5K
GO:0050715	positive regulation of cytokine secretion	biological_process	1//74	20//16540	0.085824287411522	0.172728125608095	0.117898309419999	11.1756756756757	RGCC
GO:0005085	guanyl-nucleotide exchange factor activity	molecular_function	2//74	111//16540	0.0883174009725843	0.177188516057849	0.120942819348697	4.027270513757	EIF2B4; DIS3
GO:0008219	cell death	biological_process	1//74	21//16540	0.0899192633637953	0.17816819985396	0.121611517992423	10.6435006435006	FBH1
GO:0016773	phosphotransferase activity, alcohol group as acceptor	molecular_function	1//74	21//16540	0.0899192633637953	0.17816819985396	0.121611517992423	10.6435006435006	HK1
GO:0050769	positive regulation of neurogenesis	biological_process	1//74	21//16540	0.0899192633637953	0.17816819985396	0.121611517992423	10.6435006435006	SPEN
GO:0071364	cellular response to epidermal growth factor stimulus	biological_process	1//74	21//16540	0.0899192633637953	0.17816819985396	0.121611517992423	10.6435006435006	INPP5K
GO:0006325	chromatin organization	biological_process	2//74	114//16540	0.0923987622870076	0.181396343140138	0.123814938163087	3.9212897107634	SUPT4H1; USP21
GO:0016323	basolateral plasma membrane	cellular_component	2//74	114//16540	0.0923987622870076	0.181396343140138	0.123814938163087	3.9212897107634	SLC39A5; CNNM2
GO:0017137	Rab GTPase binding	molecular_function	2//74	114//16540	0.0923987622870076	0.181396343140138	0.123814938163087	3.9212897107634	RIMS2; RIMS4
GO:0001103	RNA polymerase II repressing transcription factor binding	molecular_function	1//74	22//16540	0.0939961429879298	0.182295550037197	0.124428706028679	10.1597051597052	GSC
GO:0043392	negative regulation of DNA binding	biological_process	1//74	22//16540	0.0939961429879298	0.182295550037197	0.124428706028679	10.1597051597052	WFIKKN2
GO:0045070	positive regulation of viral genome replication	biological_process	1//74	22//16540	0.0939961429879298	0.182295550037197	0.124428706028679	10.1597051597052	NR5A2
GO:0070412	R-SMAD binding	molecular_function	1//74	22//16540	0.0939961429879298	0.182295550037197	0.124428706028679	10.1597051597052	RGCC
GO:0006383	transcription from RNA polymerase III promoter	biological_process	1//74	23//16540	0.0980550051636709	0.18511859381932	0.126355619136542	9.71797884841363	POLR3GL
GO:0006913	nucleocytoplasmic transport	biological_process	1//74	23//16540	0.0980550051636709	0.18511859381932	0.126355619136542	9.71797884841363	ANKRD54
GO:0008306	associative learning	biological_process	1//74	23//16540	0.0980550051636709	0.18511859381932	0.126355619136542	9.71797884841363	TNR
GO:0009755	hormone-mediated signaling pathway	biological_process	1//74	23//16540	0.0980550051636709	0.18511859381932	0.126355619136542	9.71797884841363	NR5A2
GO:0045648	positive regulation of erythrocyte differentiation	biological_process	1//74	23//16540	0.0980550051636709	0.18511859381932	0.126355619136542	9.71797884841363	ANKRD54
GO:0046835	carbohydrate phosphorylation	biological_process	1//74	23//16540	0.0980550051636709	0.18511859381932	0.126355619136542	9.71797884841363	HK1
GO:0048675	axon extension	biological_process	1//74	23//16540	0.0980550051636709	0.18511859381932	0.126355619136542	9.71797884841363	USP9X
GO:0071158	positive regulation of cell cycle arrest	biological_process	1//74	23//16540	0.0980550051636709	0.18511859381932	0.126355619136542	9.71797884841363	RGCC
GO:2000134	negative regulation of G1/S transition of mitotic cell cycle	biological_process	1//74	23//16540	0.0980550051636709	0.18511859381932	0.126355619136542	9.71797884841363	CDC73
GO:0006378	mRNA polyadenylation	biological_process	1//74	24//16540	0.102095928431691	0.19049969153435	0.130028572346637	9.31306306306306	CDC73
GO:0009409	response to cold	biological_process	1//74	24//16540	0.102095928431691	0.19049969153435	0.130028572346637	9.31306306306306	ADRB1
GO:0031297	replication fork processing	biological_process	1//74	24//16540	0.102095928431691	0.19049969153435	0.130028572346637	9.31306306306306	FBH1
GO:0043027	cysteine-type endopeptidase inhibitor activity involved in apoptotic process	molecular_function	1//74	24//16540	0.102095928431691	0.19049969153435	0.130028572346637	9.31306306306306	SERPINB9
GO:0000027	ribosomal large subunit assembly	biological_process	1//74	25//16540	0.106118990995027	0.194046154962335	0.132449266956199	8.94054054054054	MRTO4
GO:0001580	detection of chemical stimulus involved in sensory perception of bitter taste	biological_process	1//74	25//16540	0.106118990995027	0.194046154962335	0.132449266956199	8.94054054054054	RTP3
GO:0004857	enzyme inhibitor activity	molecular_function	1//74	25//16540	0.106118990995027	0.194046154962335	0.132449266956199	8.94054054054054	WFIKKN2
GO:0046627	negative regulation of insulin receptor signaling pathway	biological_process	1//74	25//16540	0.106118990995027	0.194046154962335	0.132449266956199	8.94054054054054	INPP5K
GO:0048008	platelet-derived growth factor receptor signaling pathway	biological_process	1//74	25//16540	0.106118990995027	0.194046154962335	0.132449266956199	8.94054054054054	ITGB3
GO:0050767	regulation of neurogenesis	biological_process	1//74	25//16540	0.106118990995027	0.194046154962335	0.132449266956199	8.94054054054054	TNR
GO:0099061	integral component of postsynaptic density membrane	cellular_component	1//74	25//16540	0.106118990995027	0.194046154962335	0.132449266956199	8.94054054054054	ADRB1
GO:0045087	innate immune response	biological_process	3//74	257//16540	0.108006527076293	0.196321819668877	0.134002557833198	2.60910716163634	SLA; IRF3; BTK
GO:0005506	iron ion binding	molecular_function	2//74	126//16540	0.109247671519762	0.196321819668877	0.134002557833198	3.54783354783355	TMLHE; CYP2D14
GO:0001654	eye development	biological_process	1//74	26//16540	0.110124270720511	0.196321819668877	0.134002557833198	8.5966735966736	SLC39A5
GO:0001937	negative regulation of endothelial cell proliferation	biological_process	1//74	26//16540	0.110124270720511	0.196321819668877	0.134002557833198	8.5966735966736	RGCC
GO:0004693	cyclin-dependent protein serine/threonine kinase activity	molecular_function	1//74	26//16540	0.110124270720511	0.196321819668877	0.134002557833198	8.5966735966736	CDK18
GO:0017157	regulation of exocytosis	biological_process	1//74	26//16540	0.110124270720511	0.196321819668877	0.134002557833198	8.5966735966736	RIMS2
GO:0045859	regulation of protein kinase activity	biological_process	1//74	26//16540	0.110124270720511	0.196321819668877	0.134002557833198	8.5966735966736	ANKRD54
GO:0060078	regulation of postsynaptic membrane potential	biological_process	1//74	26//16540	0.110124270720511	0.196321819668877	0.134002557833198	8.5966735966736	ADRB1
GO:1900026	positive regulation of substrate adhesion-dependent cell spreading	biological_process	1//74	26//16540	0.110124270720511	0.196321819668877	0.134002557833198	8.5966735966736	ITGB3
GO:0005921	gap junction	cellular_component	1//74	27//16540	0.114111845140196	0.200086522985549	0.136572215524676	8.27827827827828	GJC2
GO:0008305	integrin complex	cellular_component	1//74	27//16540	0.114111845140196	0.200086522985549	0.136572215524676	8.27827827827828	ITGB3
GO:0030177	positive regulation of Wnt signaling pathway	biological_process	1//74	27//16540	0.114111845140196	0.200086522985549	0.136572215524676	8.27827827827828	CDC73
GO:0031305	integral component of mitochondrial inner membrane	cellular_component	1//74	27//16540	0.114111845140196	0.200086522985549	0.136572215524676	8.27827827827828	SLC25A19
GO:0071949	FAD binding	molecular_function	1//74	27//16540	0.114111845140196	0.200086522985549	0.136572215524676	8.27827827827828	MICAL2
GO:0090503	RNA phosphodiester bond hydrolysis, exonucleolytic	biological_process	1//74	27//16540	0.114111845140196	0.200086522985549	0.136572215524676	8.27827827827828	DIS3
GO:0001541	ovarian follicle development	biological_process	1//74	28//16540	0.118081791452775	0.203699047250071	0.139038001001282	7.98262548262548	EIF2B4
GO:0030001	metal ion transport	biological_process	1//74	28//16540	0.118081791452775	0.203699047250071	0.139038001001282	7.98262548262548	SLC39A5
GO:0031663	lipopolysaccharide-mediated signaling pathway	biological_process	1//74	28//16540	0.118081791452775	0.203699047250071	0.139038001001282	7.98262548262548	IRF3
GO:0042149	cellular response to glucose starvation	biological_process	1//74	28//16540	0.118081791452775	0.203699047250071	0.139038001001282	7.98262548262548	SZT2
GO:0043484	regulation of RNA splicing	biological_process	1//74	28//16540	0.118081791452775	0.203699047250071	0.139038001001282	7.98262548262548	RBFOX3
GO:0050873	brown fat cell differentiation	biological_process	1//74	28//16540	0.118081791452775	0.203699047250071	0.139038001001282	7.98262548262548	ADRB1
GO:0005080	protein kinase C binding	molecular_function	1//74	29//16540	0.122034186524995	0.209388416557633	0.142921369854305	7.70736253494874	ITGB3
GO:0005547	phosphatidylinositol-3,4,5-trisphosphate binding	molecular_function	1//74	29//16540	0.122034186524995	0.209388416557633	0.142921369854305	7.70736253494874	BTK
GO:0006096	glycolytic process	biological_process	1//74	30//16540	0.125969106893062	0.213846759712361	0.145964482369457	7.45045045045045	HK1
GO:0030522	intracellular receptor signaling pathway	biological_process	1//74	30//16540	0.125969106893062	0.213846759712361	0.145964482369457	7.45045045045045	NR5A2
GO:0060291	long-term synaptic potentiation	biological_process	1//74	30//16540	0.125969106893062	0.213846759712361	0.145964482369457	7.45045045045045	TNR
GO:0071320	cellular response to cAMP	biological_process	1//74	30//16540	0.125969106893062	0.213846759712361	0.145964482369457	7.45045045045045	INPP5K
GO:0006342	chromatin silencing	biological_process	1//74	31//16540	0.129886628764044	0.218756427392074	0.149315653565314	7.2101133391456	BAHD1
GO:0032870	cellular response to hormone stimulus	biological_process	1//74	31//16540	0.129886628764044	0.218756427392074	0.149315653565314	7.2101133391456	INPP5K
GO:0050808	synapse organization	biological_process	1//74	31//16540	0.129886628764044	0.218756427392074	0.149315653565314	7.2101133391456	TNR
GO:0004364	glutathione transferase activity	molecular_function	1//74	32//16540	0.133786828017267	0.222978046695445	0.152197186477977	6.9847972972973	GSTT2
GO:0007249	I-kappaB kinase/NF-kappaB signaling	biological_process	1//74	32//16540	0.133786828017267	0.222978046695445	0.152197186477977	6.9847972972973	BTK
GO:0010718	positive regulation of epithelial to mesenchymal transition	biological_process	1//74	32//16540	0.133786828017267	0.222978046695445	0.152197186477977	6.9847972972973	RGCC
GO:0051898	negative regulation of protein kinase B signaling	biological_process	1//74	32//16540	0.133786828017267	0.222978046695445	0.152197186477977	6.9847972972973	INPP5K
GO:0006351	transcription, DNA-templated	biological_process	6//74	780//16540	0.135707899680045	0.22559235271488	0.153981622330058	1.71933471933472	SUPT4H1; IRF3; USP21; TWISTNB; FAM120B; NR5A2
GO:0004879	RNA polymerase II transcription factor activity, ligand-activated sequence-specific DNA binding	molecular_function	1//74	33//16540	0.137669780205705	0.227084173535183	0.154999888186021	6.77313677313677	NR5A2
GO:0032868	response to insulin	biological_process	1//74	33//16540	0.137669780205705	0.227084173535183	0.154999888186021	6.77313677313677	INPP5K
GO:0048469	cell maturation	biological_process	1//74	33//16540	0.137669780205705	0.227084173535183	0.154999888186021	6.77313677313677	BTK
GO:0007154	cell communication	biological_process	1//74	34//16540	0.14153556055736	0.229905479077945	0.156925614831163	6.57392686804452	GJC2
GO:0015698	inorganic anion transport	biological_process	1//74	34//16540	0.14153556055736	0.229905479077945	0.156925614831163	6.57392686804452	LRRC8E
GO:0016235	aggresome	cellular_component	1//74	34//16540	0.14153556055736	0.229905479077945	0.156925614831163	6.57392686804452	CABIN1
GO:0031090	organelle membrane	cellular_component	1//74	34//16540	0.14153556055736	0.229905479077945	0.156925614831163	6.57392686804452	CYP2D14
GO:0043204	perikaryon	cellular_component	1//74	34//16540	0.14153556055736	0.229905479077945	0.156925614831163	6.57392686804452	RBFOX3
GO:0043407	negative regulation of MAP kinase activity	biological_process	1//74	34//16540	0.14153556055736	0.229905479077945	0.156925614831163	6.57392686804452	INPP5K
GO:0000122	negative regulation of transcription from RNA polymerase II promoter	biological_process	5//74	619//16540	0.14349964576342	0.232505755160984	0.158700474328632	1.80544033532725	SUPT4H1; IRF3; CDC73; GSC; SPEN
GO:0031012	extracellular matrix	cellular_component	2//74	150//16540	0.145043935437439	0.233783708907172	0.15957276183631	2.98018018018018	TNR; CHADL
GO:0016529	sarcoplasmic reticulum	cellular_component	1//74	35//16540	0.145384243976647	0.233783708907172	0.15957276183631	6.38610038610039	CALU
GO:0043473	pigmentation	biological_process	1//74	35//16540	0.145384243976647	0.233783708907172	0.15957276183631	6.38610038610039	SZT2
GO:0003727	single-stranded RNA binding	molecular_function	1//74	36//16540	0.149215905045761	0.236968186673169	0.161746377416719	6.20870870870871	SUPT4H1
GO:0006749	glutathione metabolic process	biological_process	1//74	36//16540	0.149215905045761	0.236968186673169	0.161746377416719	6.20870870870871	GSTT2
GO:0032508	DNA duplex unwinding	biological_process	1//74	36//16540	0.149215905045761	0.236968186673169	0.161746377416719	6.20870870870871	FBH1
GO:0034198	cellular response to amino acid starvation	biological_process	1//74	36//16540	0.149215905045761	0.236968186673169	0.161746377416719	6.20870870870871	SZT2
GO:0048146	positive regulation of fibroblast proliferation	biological_process	1//74	36//16540	0.149215905045761	0.236968186673169	0.161746377416719	6.20870870870871	ITGB3
GO:0009636	response to toxic substance	biological_process	1//74	38//16540	0.156828456859353	0.248441119777193	0.169577409058446	5.88193456614509	GJC2
GO:0010628	positive regulation of gene expression	biological_process	3//74	308//16540	0.159448720390554	0.251320481438672	0.171542762824094	2.17707967707968	SERPINB9; RGCC; ITGB3
GO:0000381	regulation of alternative mRNA splicing, via spliceosome	biological_process	1//74	39//16540	0.160609495169401	0.251320481438672	0.171542762824094	5.73111573111573	RBFOX3
GO:0009966	regulation of signal transduction	biological_process	1//74	39//16540	0.160609495169401	0.251320481438672	0.171542762824094	5.73111573111573	SLA
GO:0031648	protein destabilization	biological_process	1//74	39//16540	0.160609495169401	0.251320481438672	0.171542762824094	5.73111573111573	CDC73
GO:0051213	dioxygenase activity	molecular_function	1//74	39//16540	0.160609495169401	0.251320481438672	0.171542762824094	5.73111573111573	TMLHE
GO:0030178	negative regulation of Wnt signaling pathway	biological_process	1//74	40//16540	0.164373806263121	0.255337951476692	0.174284950432282	5.58783783783784	GSC
GO:0032956	regulation of actin cytoskeleton organization	biological_process	1//74	40//16540	0.164373806263121	0.255337951476692	0.174284950432282	5.58783783783784	ITGB3
GO:1905515	non-motile cilium assembly	biological_process	1//74	40//16540	0.164373806263121	0.255337951476692	0.174284950432282	5.58783783783784	POC1A
GO:0016491	oxidoreductase activity	molecular_function	4//74	479//16540	0.166726753988787	0.258041398233896	0.176130230702413	1.86650115668905	TMLHE; IMPDH1; CYP2D14; MICAL2
GO:0006397	mRNA processing	biological_process	2//74	164//16540	0.166920529482552	0.258041398233896	0.176130230702413	2.72577455504285	SUPT4H1; RBFOX3
GO:0010977	negative regulation of neuron projection development	biological_process	1//74	41//16540	0.168121463132001	0.258648404818463	0.176544552631023	5.4515491100857	TNR
GO:0051496	positive regulation of stress fiber assembly	biological_process	1//74	41//16540	0.168121463132001	0.258648404818463	0.176544552631023	5.4515491100857	RGCC
GO:0016477	cell migration	biological_process	2//74	166//16540	0.170092696278118	0.261053538652268	0.178186214705084	2.69293389775317	SLA; USP9X
GO:0006644	phospholipid metabolic process	biological_process	1//74	42//16540	0.171852538453429	0.262495524129342	0.179170464660653	5.32175032175032	LCAT
GO:0042552	myelination	biological_process	1//74	42//16540	0.171852538453429	0.262495524129342	0.179170464660653	5.32175032175032	EIF2B4
GO:0001947	heart looping	biological_process	1//74	43//16540	0.175567104592018	0.266262907438131	0.181741951623066	5.19798868636078	MICAL2
GO:0048704	embryonic skeletal system morphogenesis	biological_process	1//74	43//16540	0.175567104592018	0.266262907438131	0.181741951623066	5.19798868636078	GSC
GO:0060348	bone development	biological_process	1//74	43//16540	0.175567104592018	0.266262907438131	0.181741951623066	5.19798868636078	POC1A
GO:0005518	collagen binding	molecular_function	1//74	44//16540	0.17926523360094	0.269952351775534	0.184260240109945	5.07985257985258	CHADL
GO:0017053	transcriptional repressor complex	cellular_component	1//74	44//16540	0.17926523360094	0.269952351775534	0.184260240109945	5.07985257985258	SPEN
GO:0050885	neuromuscular process controlling balance	biological_process	1//74	44//16540	0.17926523360094	0.269952351775534	0.184260240109945	5.07985257985258	TNR
GO:0001558	regulation of cell growth	biological_process	1//74	45//16540	0.182946997223244	0.272927921265446	0.186291262047961	4.96696696696697	CDC73
GO:0015631	tubulin binding	molecular_function	1//74	45//16540	0.182946997223244	0.272927921265446	0.186291262047961	4.96696696696697	MAP4
GO:0019005	SCF ubiquitin ligase complex	cellular_component	1//74	45//16540	0.182946997223244	0.272927921265446	0.186291262047961	4.96696696696697	FBH1
GO:0030512	negative regulation of transforming growth factor beta receptor signaling pathway	biological_process	1//74	45//16540	0.182946997223244	0.272927921265446	0.186291262047961	4.96696696696697	WFIKKN2
GO:0043005	neuron projection	cellular_component	2//74	175//16540	0.184489912038473	0.274589636522378	0.187425492034189	2.55444015444015	INPP5K; MAP4
GO:0006839	mitochondrial transport	biological_process	1//74	46//16540	0.186612466893173	0.275824431435637	0.188268320798996	4.85898942420682	SLC25A19
GO:0043330	response to exogenous dsRNA	biological_process	1//74	46//16540	0.186612466893173	0.275824431435637	0.188268320798996	4.85898942420682	IRF3
GO:0090575	RNA polymerase II transcription factor complex	cellular_component	1//74	46//16540	0.186612466893173	0.275824431435637	0.188268320798996	4.85898942420682	NR5A2
GO:0055085	transmembrane transport	biological_process	4//74	503//16540	0.187945654883015	0.277154882776797	0.189176441369031	1.77744344742357	SLC13A4; SLC39A5; SLC25A19; GJC2
GO:0005044	scavenger receptor activity	molecular_function	1//74	47//16540	0.190261713737475	0.278644157418727	0.190192969290743	4.75560667050029	PRSS12
GO:0050680	negative regulation of epithelial cell proliferation	biological_process	1//74	47//16540	0.190261713737475	0.278644157418727	0.190192969290743	4.75560667050029	CDC73
GO:0050852	T cell receptor signaling pathway	biological_process	1//74	47//16540	0.190261713737475	0.278644157418727	0.190192969290743	4.75560667050029	EIF2B4
GO:0003713	transcription coactivator activity	molecular_function	2//74	180//16540	0.192565246838937	0.281373876659634	0.192056182259454	2.48348348348348	USP21; SS18L2
GO:0003743	translation initiation factor activity	molecular_function	1//74	48//16540	0.193894808576705	0.281389291358484	0.192066703805544	4.65653153153153	EIF2B4
GO:0004197	cysteine-type endopeptidase activity	molecular_function	1//74	48//16540	0.193894808576705	0.281389291358484	0.192066703805544	4.65653153153153	USP34
GO:0050727	regulation of inflammatory response	biological_process	1//74	48//16540	0.193894808576705	0.281389291358484	0.192066703805544	4.65653153153153	FANCA
GO:0062023			1//74	49//16540	0.19751182192653	0.285989968400406	0.195206968562777	4.56150027578599	TNR
GO:0005737	cytoplasm	cellular_component	22//74	4111//16540	0.199187425436993	0.287765129299494	0.196418632663306	1.19613167046881	IRF3; EIF2B4; SERPINB8; GSTT2; MRTO4; CDK18; BTK; USP21; RBFOX3; SERPINB9; ANKRD54; ACBD6; POC1A; IMPDH1; INPP5K; RGCC; LRRC8E; RTP3; HSPA14; USP9X; MAP4; NR5A2
GO:0019827	stem cell population maintenance	biological_process	1//74	50//16540	0.201112823999021	0.289240915414322	0.197425953777868	4.47027027027027	CDC73
GO:0050804	modulation of synaptic transmission	biological_process	1//74	50//16540	0.201112823999021	0.289240915414322	0.197425953777868	4.47027027027027	TNR
GO:0032869	cellular response to insulin stimulus	biological_process	1//74	51//16540	0.204697884703937	0.293079745437405	0.200046207823229	4.38261791202968	INPP5K
GO:0043154	negative regulation of cysteine-type endopeptidase activity involved in apoptotic process	biological_process	1//74	51//16540	0.204697884703937	0.293079745437405	0.200046207823229	4.38261791202968	SERPINB9
GO:0005829	cytosol	cellular_component	14//74	2470//16540	0.207586981658998	0.296552830941426	0.202416817172191	1.26687821424664	HK1; IRF3; SERPINB8; BTK; USP21; SERPINB9; IMPDH1; INPP5K; CDC73; HSPA14; USP9X; CABIN1; MAP4; DIS3
GO:0003707	steroid hormone receptor activity	molecular_function	1//74	53//16540	0.211820460146251	0.301255765541334	0.20562687944022	4.21723610402856	NR5A2
GO:0030900	forebrain development	biological_process	1//74	53//16540	0.211820460146251	0.301255765541334	0.20562687944022	4.21723610402856	GSC
GO:0006413	translational initiation	biological_process	1//74	54//16540	0.215358113203155	0.304931841703582	0.20813604326807	4.13913913913914	EIF2B4
GO:0008203	cholesterol metabolic process	biological_process	1//74	54//16540	0.215358113203155	0.304931841703582	0.20813604326807	4.13913913913914	LCAT
GO:0030165	PDZ domain binding	molecular_function	1//74	55//16540	0.21888010153404	0.307200142503915	0.209684307794613	4.06388206388206	ADRB1
GO:0030426	growth cone	cellular_component	1//74	55//16540	0.21888010153404	0.307200142503915	0.209684307794613	4.06388206388206	USP9X
GO:0032587	ruffle membrane	cellular_component	1//74	55//16540	0.21888010153404	0.307200142503915	0.209684307794613	4.06388206388206	INPP5K
GO:0043401	steroid hormone mediated signaling pathway	biological_process	1//74	55//16540	0.21888010153404	0.307200142503915	0.209684307794613	4.06388206388206	NR5A2
GO:0009653	anatomical structure morphogenesis	biological_process	1//74	56//16540	0.222386493556271	0.31075841894326	0.2121130655616	3.99131274131274	GSC
GO:0032091	negative regulation of protein binding	biological_process	1//74	56//16540	0.222386493556271	0.31075841894326	0.2121130655616	3.99131274131274	WFIKKN2
GO:0007189	adenylate cyclase-activating G-protein coupled receptor signaling pathway	biological_process	1//74	57//16540	0.225877357392526	0.313415617752696	0.213926778564751	3.9212897107634	ADRB1
GO:0030855	epithelial cell differentiation	biological_process	1//74	57//16540	0.225877357392526	0.313415617752696	0.213926778564751	3.9212897107634	NR5A2
GO:0071456	cellular response to hypoxia	biological_process	1//74	57//16540	0.225877357392526	0.313415617752696	0.213926778564751	3.9212897107634	RGCC
GO:0009986	cell surface	cellular_component	3//74	367//16540	0.226246899065227	0.313415617752696	0.213926778564751	1.82708594152736	TNR; ITGB3; RTP3
GO:0072686	mitotic spindle	cellular_component	1//74	58//16540	0.229352760872047	0.317031894077992	0.216395125069682	3.85368126747437	MAP4
GO:0000980	RNA polymerase II distal enhancer sequence-specific DNA binding	molecular_function	1//74	59//16540	0.232812771531887	0.319742862189716	0.218245539159099	3.78836463582226	NR5A2
GO:0001933	negative regulation of protein phosphorylation	biological_process	1//74	59//16540	0.232812771531887	0.319742862189716	0.218245539159099	3.78836463582226	INPP5K
GO:0030334	regulation of cell migration	biological_process	1//74	59//16540	0.232812771531887	0.319742862189716	0.218245539159099	3.78836463582226	ITGB3
GO:0000978	RNA polymerase II core promoter proximal region sequence-specific DNA binding	molecular_function	3//74	375//16540	0.235718814756357	0.323040773970168	0.220496580917138	1.78810810810811	IRF3; GSC; NR5A2
GO:0001726	ruffle	cellular_component	1//74	61//16540	0.239686883087215	0.325689182963519	0.222304294292534	3.66415595923793	INPP5K
GO:0008584	male gonad development	biological_process	1//74	61//16540	0.239686883087215	0.325689182963519	0.222304294292534	3.66415595923793	FANCA
GO:0030030	cell projection organization	biological_process	1//74	61//16540	0.239686883087215	0.325689182963519	0.222304294292534	3.66415595923793	POC1A
GO:0060021	palate development	biological_process	1//74	61//16540	0.239686883087215	0.325689182963519	0.222304294292534	3.66415595923793	WFIKKN2
GO:0005543	phospholipid binding	molecular_function	1//74	62//16540	0.243101117607001	0.328931744753658	0.224517556040737	3.6050566695728	NR5A2
GO:0045444	fat cell differentiation	biological_process	1//74	62//16540	0.243101117607001	0.328931744753658	0.224517556040737	3.6050566695728	FAM120B
GO:0004519	endonuclease activity	molecular_function	1//74	63//16540	0.246500226558153	0.331798842259865	0.226474538713559	3.54783354783355	DIS3
GO:0007417	central nervous system development	biological_process	1//74	63//16540	0.246500226558153	0.331798842259865	0.226474538713559	3.54783354783355	SZT2
GO:0098978	glutamatergic synapse	cellular_component	2//74	213//16540	0.246775388930775	0.331798842259865	0.226474538713559	2.09871843674661	TNR; ITGB3
GO:1903508	positive regulation of nucleic acid-templated transcription	biological_process	1//74	64//16540	0.249884276035284	0.335274500340842	0.228846904015542	3.49239864864865	SS18L2
GO:0005930	axoneme	cellular_component	1//74	66//16540	0.256607459523042	0.343574841202399	0.234512432728611	3.38656838656839	MAP4
GO:0007229	integrin-mediated signaling pathway	biological_process	1//74	67//16540	0.259946724303623	0.346732853137697	0.236667983638395	3.33602258975393	ITGB3
GO:0044212	transcription regulatory region DNA binding	molecular_function	2//74	221//16540	0.260049639853273	0.346732853137697	0.236667983638395	2.02274672862908	IRF3; NR5A2
GO:0006396	RNA processing	biological_process	1//74	68//16540	0.263271191152499	0.348127194912395	0.237619713632638	3.28696343402226	NRDE2
GO:0016525	negative regulation of angiogenesis	biological_process	1//74	68//16540	0.263271191152499	0.348127194912395	0.237619713632638	3.28696343402226	RGCC
GO:0016705	oxidoreductase activity, acting on paired donors, with incorporation or reduction of molecular oxygen	molecular_function	1//74	68//16540	0.263271191152499	0.348127194912395	0.237619713632638	3.28696343402226	CYP2D14
GO:0120162			1//74	68//16540	0.263271191152499	0.348127194912395	0.237619713632638	3.28696343402226	ADRB1
GO:0032147	activation of protein kinase activity	biological_process	1//74	69//16540	0.266580924752227	0.351776890394691	0.24011087091085	3.23932628280454	RGCC
GO:0045892	negative regulation of transcription, DNA-templated	biological_process	3//74	403//16540	0.269383618967521	0.354743860368752	0.242136023113539	1.6638723090336	INPP5K; BAHD1; SPEN
GO:0003690	double-stranded DNA binding	molecular_function	1//74	71//16540	0.273156449541547	0.358237966611864	0.244520980499875	3.14807765511991	FBH1
GO:0042254	ribosome biogenesis	biological_process	1//74	71//16540	0.273156449541547	0.358237966611864	0.244520980499875	3.14807765511991	MRTO4
GO:0030154	cell differentiation	biological_process	3//74	408//16540	0.275461522097547	0.360522237510081	0.246080145668888	1.64348171701113	SLA; BTK; FAM120B
GO:0042470	melanosome	cellular_component	1//74	72//16540	0.276422368706883	0.361041461168174	0.246434549974987	3.10435435435435	CALU
GO:0071356	cellular response to tumor necrosis factor	biological_process	1//74	74//16540	0.282910838451896	0.368014098799214	0.251193833884332	3.02045288531775	INPP5K
GO:0090263	positive regulation of canonical Wnt signaling pathway	biological_process	1//74	74//16540	0.282910838451896	0.368014098799214	0.251193833884332	3.02045288531775	USP34
GO:0005215	transporter activity	molecular_function	1//74	75//16540	0.286133515359133	0.370699291153533	0.253026654323546	2.98018018018018	SLC13A4
GO:0030198	extracellular matrix organization	biological_process	1//74	75//16540	0.286133515359133	0.370699291153533	0.253026654323546	2.98018018018018	TNR
GO:0000226	microtubule cytoskeleton organization	biological_process	1//74	76//16540	0.289341904054148	0.373344392327933	0.254832109894888	2.94096728307255	MAP4
GO:0009791	post-embryonic development	biological_process	1//74	76//16540	0.289341904054148	0.373344392327933	0.254832109894888	2.94096728307255	SZT2
GO:0003697	single-stranded DNA binding	molecular_function	1//74	77//16540	0.292536067021834	0.376706404213227	0.257126904191594	2.9027729027729	FBH1
GO:0005178	integrin binding	molecular_function	1//74	79//16540	0.298881964368547	0.384105335734679	0.262177161726796	2.82928498118372	ITGB3
GO:0001501	skeletal system development	biological_process	1//74	80//16540	0.302033822374545	0.386603292639418	0.26388218165355	2.79391891891892	WFIKKN2
GO:0002020	protease binding	molecular_function	1//74	80//16540	0.302033822374545	0.386603292639418	0.26388218165355	2.79391891891892	SERPINB9
GO:0030018	Z disc	cellular_component	1//74	82//16540	0.308295664122127	0.393830788499324	0.268815423071085	2.72577455504285	ITGB1BP2
GO:0055114	oxidation-reduction process	biological_process	4//74	633//16540	0.314326116247777	0.400734490833819	0.27352765410532	1.41240766833184	TMLHE; IMPDH1; CYP2D14; MICAL2
GO:0006814	sodium ion transport	biological_process	1//74	85//16540	0.317584654365897	0.404083854461578	0.275813815134136	2.62957074721781	SLC13A4
GO:0006898	receptor-mediated endocytosis	biological_process	1//74	87//16540	0.323708837161406	0.410244862937227	0.280019108748272	2.56912084498291	PRSS12
GO:0008234	cysteine-type peptidase activity	molecular_function	1//74	87//16540	0.323708837161406	0.410244862937227	0.280019108748272	2.56912084498291	USP21
GO:0000922	spindle pole	cellular_component	1//74	89//16540	0.329778795982321	0.41508248592184	0.28332110469994	2.51138779228667	POC1A
GO:0051091	positive regulation of sequence-specific DNA binding transcription factor activity	biological_process	1//74	89//16540	0.329778795982321	0.41508248592184	0.28332110469994	2.51138779228667	RGCC
GO:0071013	catalytic step 2 spliceosome	cellular_component	1//74	89//16540	0.329778795982321	0.41508248592184	0.28332110469994	2.51138779228667	NRDE2
GO:0003677	DNA binding	molecular_function	7//74	1256//16540	0.330120289584714	0.41508248592184	0.28332110469994	1.24569633327595	IRF3; RBFOX3; IMPDH1; MYRFL; FBH1; GSC; NR5A2
GO:0004713	protein tyrosine kinase activity	molecular_function	1//74	90//16540	0.332793589557016	0.416806061284716	0.284497558278219	2.48348348348348	BTK
GO:0018108	peptidyl-tyrosine phosphorylation	biological_process	1//74	90//16540	0.332793589557016	0.416806061284716	0.284497558278219	2.48348348348348	BTK
GO:0008285	negative regulation of cell proliferation	biological_process	2//74	267//16540	0.336119040430589	0.420148800538237	0.286779197735803	1.67425852819111	RGCC; CDC73
GO:0001764	neuron migration	biological_process	1//74	93//16540	0.341757931956562	0.42553516819494	0.290455748027797	2.40337111304853	USP9X
GO:0042593	glucose homeostasis	biological_process	1//74	93//16540	0.341757931956562	0.42553516819494	0.290455748027797	2.40337111304853	INPP5K
GO:0031175	neuron projection development	biological_process	1//74	95//16540	0.34766804407449	0.432053491665386	0.294904932633446	2.35277382645804	MAP4
GO:0005179	hormone activity	molecular_function	1//74	96//16540	0.350603438707417	0.434015862229685	0.296244379646906	2.32826576576577	INSL3
GO:0005741	mitochondrial outer membrane	cellular_component	1//74	96//16540	0.350603438707417	0.434015862229685	0.296244379646906	2.32826576576577	HK1
GO:0005777	peroxisome	cellular_component	1//74	97//16540	0.353525802216031	0.436788635942587	0.298136980125286	2.30426302591251	SZT2
GO:0005102	receptor binding	molecular_function	2//74	280//16540	0.357297312450618	0.440597841942959	0.300737013826197	1.5965250965251	SLA; BTK
GO:0006469	negative regulation of protein kinase activity	biological_process	1//74	99//16540	0.359331663854743	0.442254355513529	0.301867693319268	2.25771225771226	INPP5K
GO:0032496	response to lipopolysaccharide	biological_process	1//74	100//16540	0.362215275367105	0.444095356771929	0.30312429779663	2.23513513513514	IRF3
GO:0036064	ciliary basal body	cellular_component	1//74	100//16540	0.362215275367105	0.444095356771929	0.30312429779663	2.23513513513514	POC1A
GO:0090305	nucleic acid phosphodiester bond hydrolysis	biological_process	1//74	101//16540	0.365086082521779	0.446759259682482	0.304942586789852	2.21300508429221	DIS3
GO:0005814	centriole	cellular_component	1//74	102//16540	0.367944141399654	0.449307575605984	0.306681980060005	2.19130895601484	POC1A
GO:0003700	transcription factor activity, sequence-specific DNA binding	molecular_function	4//74	686//16540	0.368572620614283	0.449307575605984	0.306681980060005	1.30328579308171	SUPT4H1; IRF3; MYRFL; NR5A2
GO:0072659	protein localization to plasma membrane	biological_process	1//74	104//16540	0.373622237438461	0.454597399164667	0.310292632653514	2.1491683991684	INPP5K
GO:0045893	positive regulation of transcription, DNA-templated	biological_process	3//74	489//16540	0.374849592214417	0.455203868402702	0.310706587807766	1.37124854916266	USP21; INPP5K; NR5A2
GO:0045944	positive regulation of transcription from RNA polymerase II promoter	biological_process	5//74	899//16540	0.375543191432229	0.455203868402702	0.310706587807766	1.24312298950786	SUPT4H1; IRF3; RGCC; CDC73; NR5A2
GO:0007010	cytoskeleton organization	biological_process	1//74	105//16540	0.376442385554155	0.455431241502192	0.310861784906924	2.12870012870013	MICAL2
GO:0043235	receptor complex	cellular_component	1//74	106//16540	0.379250007304626	0.457962272971624	0.312589380400039	2.10861805201428	GPR61
GO:0016746	transferase activity, transferring acyl groups	molecular_function	1//74	107//16540	0.382045157569897	0.460468739820591	0.314300208923595	2.08891134124779	LCAT
GO:0000398	mRNA splicing, via spliceosome	biological_process	1//74	108//16540	0.384827890992877	0.46295084630722	0.315994409897198	2.06956956956957	SPEN
GO:0007155	cell adhesion	biological_process	2//74	301//16540	0.390993724050542	0.469485897546617	0.320455012305668	1.48513962467451	TNR; ITGB3
GO:0005802	trans-Golgi network	cellular_component	1//74	114//16540	0.401266568222979	0.480918733450762	0.328258674970503	1.9606448553817	INPP5K
GO:0006355	regulation of transcription, DNA-templated	biological_process	7//74	1356//16540	0.404782569480856	0.484225877509809	0.33051601836607	1.15383082197241	SUPT4H1; IRF3; USP21; MYRFL; GSC; FAM120B; NR5A2
GO:0003729	mRNA binding	molecular_function	1//74	116//16540	0.406649231752133	0.484647129090066	0.330803550283515	1.92684063373719	RBFOX3
GO:0020037	heme binding	molecular_function	1//74	116//16540	0.406649231752133	0.484647129090066	0.330803550283515	1.92684063373719	CYP2D14
GO:0043565	sequence-specific DNA binding	molecular_function	3//74	521//16540	0.413722710981746	0.492160845777542	0.335932156246184	1.28702598952119	IRF3; GSC; NR5A2
GO:0006486	protein glycosylation	biological_process	1//74	120//16540	0.417271749107855	0.495461817122499	0.338185286358285	1.86261261261261	EXTL1
GO:0005768	endosome	cellular_component	2//74	319//16540	0.419262327401605	0.496736922758513	0.339055629843393	1.40133864271795	GPR61; ADRB1
GO:0008236	serine-type peptidase activity	molecular_function	1//74	121//16540	0.419897930019305	0.496736922758513	0.339055629843393	1.84721911994639	PRSS12
GO:0005765	lysosomal membrane	cellular_component	1//74	124//16540	0.427706620269923	0.504110933651474	0.344088877410135	1.8025283347864	SZT2
GO:0030496	midbody	cellular_component	1//74	124//16540	0.427706620269923	0.504110933651474	0.344088877410135	1.8025283347864	ANKRD54
GO:0050821	protein stabilization	biological_process	1//74	125//16540	0.430286402805256	0.506219297417948	0.345527974388895	1.78810810810811	USP9X
GO:0043066	negative regulation of apoptotic process	biological_process	2//74	328//16540	0.433154826555785	0.508658878891197	0.347193149243169	1.36288727752142	SERPINB9; CDC73
GO:0014069	postsynaptic density	cellular_component	1//74	127//16540	0.4354116001457	0.510372571599355	0.348362857259428	1.75994892530326	MAP4
GO:0015630	microtubule cytoskeleton	cellular_component	1//74	129//16540	0.440491308257791	0.515382883519171	0.351782724770487	1.73266289545359	MAP4
GO:0001934	positive regulation of protein phosphorylation	biological_process	1//74	130//16540	0.443014228444795	0.517388879935527	0.353151949298098	1.71933471933472	FBH1
GO:0051607	defense response to virus	biological_process	1//74	131//16540	0.445525925403667	0.519374484987881	0.354507255378241	1.70621002682071	IRF3
GO:0008380	RNA splicing	biological_process	1//74	133//16540	0.450515846406655	0.524236621273198	0.357825983270357	1.68055273318431	RBFOX3
GO:0003682	chromatin binding	molecular_function	2//74	346//16540	0.460410952344488	0.534778601634252	0.365021578418116	1.29198562724574	BAHD1; NR5A2
GO:0043209	myelin sheath	cellular_component	1//74	138//16540	0.462797663629915	0.536577001310046	0.366249104512614	1.61966314140227	GJC2
GO:0030335	positive regulation of cell migration	biological_process	1//74	144//16540	0.47717879073318	0.551253476659269	0.376266764496047	1.55217717717718	ITGB3
GO:0044877	macromolecular complex binding	molecular_function	1//74	144//16540	0.47717879073318	0.551253476659269	0.376266764496047	1.55217717717718	ANKRD54
GO:0004252	serine-type endopeptidase activity	molecular_function	1//74	146//16540	0.481887577891396	0.555384955239772	0.379086770435042	1.53091447611996	PRSS12
GO:0031410	cytoplasmic vesicle	cellular_component	2//74	361//16540	0.482550072614606	0.555384955239772	0.379086770435042	1.23830201392528	BTK; PRSS12
GO:0046872	metal ion binding	molecular_function	9//74	1904//16540	0.483893184398079	0.555384955239772	0.379086770435042	1.05652396093573	SUPT4H1; TMLHE; BTK; CALU; USP21; IMPDH1; CYP2D14; MICAL2; NR5A2
GO:0008289	lipid binding	molecular_function	1//74	147//16540	0.484226257849676	0.555384955239772	0.379086770435042	1.52050009192866	ACBD6
GO:0016311	dephosphorylation	biological_process	1//74	148//16540	0.486554523384912	0.556471294521853	0.379828268464752	1.51022644265888	INPP5K
GO:0008233	peptidase activity	molecular_function	2//74	364//16540	0.486912382706621	0.556471294521853	0.379828268464752	1.22809622809623	USP21; PRSS12
GO:0005524	ATP binding	molecular_function	6//74	1246//16540	0.487842232752939	0.556540158577328	0.379875272713143	1.07630905383714	HK1; CDK18; BTK; FBH1; HSPA14; CNNM2
GO:0046982	protein heterodimerization activity	molecular_function	2//74	366//16540	0.489808201183989	0.557615766643987	0.380609445982327	1.22138531974598	SUPT4H1; ADRB1
GO:0005887	integral component of plasma membrane	cellular_component	4//74	807//16540	0.490527619719632	0.557615766643987	0.380609445982327	1.10787367292944	SLC13A4; SLC39A5; LRRC8E; ADRB1
GO:0009897	external side of plasma membrane	cellular_component	1//74	153//16540	0.498041228844023	0.565153167482579	0.3857542179363	1.46087263734323	ITGB3
GO:0043025	neuronal cell body	cellular_component	1//74	157//16540	0.507047746954018	0.574354970001012	0.392035053536875	1.42365295231537	RBFOX3
GO:0005975	carbohydrate metabolic process	biological_process	1//74	158//16540	0.509274351771537	0.574842301823251	0.392367689566857	1.41464249059186	HK1
GO:0030424	axon	cellular_component	1//74	158//16540	0.509274351771537	0.574842301823251	0.392367689566857	1.41464249059186	PRSS12
GO:0000790	nuclear chromatin	cellular_component	1//74	159//16540	0.511491034592249	0.575315047696027	0.392690369726729	1.40574536800952	POLR3GL
GO:0005759	mitochondrial matrix	cellular_component	1//74	159//16540	0.511491034592249	0.575315047696027	0.392690369726729	1.40574536800952	TMLHE
GO:0002376	immune system process	biological_process	1//74	162//16540	0.518081986234299	0.58068734008748	0.396357312724185	1.37971304637971	IRF3
GO:0005769	early endosome	cellular_component	1//74	162//16540	0.518081986234299	0.58068734008748	0.396357312724185	1.37971304637971	ADRB1
GO:0030425	dendrite	cellular_component	1//74	164//16540	0.522427138512396	0.584473802545979	0.398941822461483	1.36288727752142	PRSS12
GO:0005615	extracellular space	cellular_component	4//74	841//16540	0.523286701341947	0.584473802545979	0.398941822461483	1.06308448757914	SERPINB8; SERPINB9; WFIKKN2; LCAT
GO:0007399	nervous system development	biological_process	1//74	166//16540	0.52673363799299	0.587298829817968	0.400870089431672	1.34646694887659	RBFOX3
GO:0051301	cell division	biological_process	1//74	167//16540	0.528872499040291	0.588658085888324	0.401797871124432	1.33840427253601	MAP4
GO:0005667	transcription factor complex	cellular_component	1//74	171//16540	0.537332999301722	0.596001940300004	0.40681053490872	1.30709657025447	GSC
GO:0016324	apical plasma membrane	cellular_component	1//74	171//16540	0.537332999301722	0.596001940300004	0.40681053490872	1.30709657025447	ITGB3
GO:0008270	zinc ion binding	molecular_function	3//74	632//16540	0.541335213652806	0.599402312695148	0.409131512777116	1.06098186794389	SUPT4H1; ITGB1BP2; NR5A2
GO:0019904	protein domain specific binding	molecular_function	1//74	174//16540	0.543579847494072	0.600020434645015	0.409553421673818	1.28456042249146	IRF3
GO:0006366	transcription from RNA polymerase II promoter	biological_process	2//74	405//16540	0.544224393120754	0.600020434645015	0.409553421673818	1.10377043710377	IRF3; NR5A2
GO:0005813	centrosome	cellular_component	2//74	406//16540	0.54556694744209	0.600020434645015	0.409553421673818	1.10105179070696	POC1A; RGCC
GO:0007507	heart development	biological_process	1//74	175//16540	0.545643582755311	0.600020434645015	0.409553421673818	1.27722007722008	MICAL2
GO:0005730	nucleolus	cellular_component	3//74	646//16540	0.556339120189345	0.610732481854513	0.416865098634248	1.03798845284913	MRTO4; RGCC; ZNF771
GO:0005874	microtubule	cellular_component	1//74	183//16540	0.561825436911981	0.615699108944637	0.42025514837504	1.22138531974598	MAP4
GO:0001701	in utero embryonic development	biological_process	1//74	185//16540	0.565781242783544	0.618974351079432	0.422490716608494	1.2081811541271	INPP5K
GO:0005840	ribosome	cellular_component	1//74	186//16540	0.567745913406229	0.620063796211581	0.423234334585207	1.20168555652427	HSPA14
GO:0016757	transferase activity, transferring glycosyl groups	molecular_function	1//74	188//16540	0.571648983928614	0.623262946702407	0.425417965265623	1.18890166762507	EXTL1
GO:0005929	cilium	cellular_component	1//74	189//16540	0.573587460884905	0.624312882595815	0.426134615587604	1.18261118261118	HK1
GO:0008017	microtubule binding	molecular_function	1//74	190//16540	0.575517283396955	0.625349849531496	0.426842413742715	1.17638691322902	MAP4
GO:0003824	catalytic activity	molecular_function	2//74	431//16540	0.578249301767685	0.62725347988359	0.428141766696858	1.03718567755691	HK1; IMPDH1
GO:0005789	endoplasmic reticulum membrane	cellular_component	2//74	435//16540	0.583319930655612	0.631683173637211	0.431165324110926	1.02764833799317	CALU; CYP2D14
GO:0016301	kinase activity	molecular_function	2//74	441//16540	0.590843342979684	0.638749559978037	0.435988597682377	1.01366672795244	HK1; BTK
GO:0016310	phosphorylation	biological_process	2//74	451//16540	0.603161872633463	0.650967282437464	0.444327997058467	0.991190747288308	HK1; BTK
GO:0000166	nucleotide binding	molecular_function	5//74	1183//16540	0.617673459401561	0.665506757604376	0.454252145404302	0.944689406227868	HK1; CDK18; BTK; IMPDH1; HSPA14
GO:0006955	immune response	biological_process	1//74	216//16540	0.622776491190881	0.669877234222124	0.457235283227272	1.03478478478478	SERPINB9
GO:0007283	spermatogenesis	biological_process	1//74	222//16540	0.632922632929509	0.679648464890748	0.463904791002731	1.00681762843925	POC1A
GO:0005576	extracellular region	cellular_component	4//74	988//16540	0.652212607757227	0.699189395250629	0.477242761560873	0.904913010176168	CALU; WFIKKN2; INSL3; NTN5
GO:0004672	protein kinase activity	molecular_function	2//74	500//16540	0.65954464035536	0.705867173624466	0.481800784628542	0.894054054054054	CDK18; BTK
GO:0006412	translation	biological_process	1//74	247//16540	0.672378420918111	0.717977679915811	0.490067001916219	0.904913010176168	EIF2B4
GO:0003676	nucleic acid binding	molecular_function	4//74	1016//16540	0.674053188492097	0.717977679915811	0.490067001916219	0.879974462651628	RBFOX3; IMPDH1; ZNF771; SPEN
GO:0006508	proteolysis	biological_process	2//74	514//16540	0.67445257014073	0.717977679915811	0.490067001916219	0.869702387212115	USP21; PRSS12
GO:0016604	nuclear body	cellular_component	1//74	249//16540	0.675347755170809	0.717977679915811	0.490067001916219	0.897644632584392	GSC
GO:0005856	cytoskeleton	cellular_component	2//74	516//16540	0.676539347508209	0.718051712114849	0.490117533762602	0.866331447726797	POC1A; MAP4
GO:0016020	membrane	cellular_component	25//74	5932//16540	0.686665587866561	0.727592675885098	0.496629869230782	0.941982103479069	HK1; GPAA1; SLC13A4; CALU; SLC39A5; GPR61; SLC25A19; GJC2; LCAT; MYRFL; INPP5K; RIMS2; PRSS12; LRRC8E; ITGB3; NTN5; CYP2D14; ADRB1; SIGLEC1; LOC530348; RTP3; TMEM229B; CNNM2; ATRNL1; RIMS4
GO:0019899	enzyme binding	molecular_function	1//74	261//16540	0.692614303930308	0.73268290002545	0.50010428208974	0.856373614994305	ITGB3
GO:0043547	positive regulation of GTPase activity	biological_process	1//74	266//16540	0.699538385448785	0.738786413675285	0.504270331702703	0.840276366592156	ADRB1
GO:0016740	transferase activity	molecular_function	4//74	1053//16540	0.701479149224522	0.739615577436069	0.504836290519685	0.849054182387516	HK1; GSTT2; BTK; LCAT
GO:0003779	actin binding	molecular_function	1//74	271//16540	0.706308557869459	0.743482692494167	0.507475850962302	0.824773112595991	MICAL2
GO:0006915	apoptotic process	biological_process	1//74	284//16540	0.723214723480252	0.759055642160021	0.518105413645409	0.787019413779977	SERPINB9
GO:0006468	protein phosphorylation	biological_process	2//74	564//16540	0.72347490893377	0.759055642160021	0.518105413645409	0.792601111750048	CDK18; BTK
GO:0005509	calcium ion binding	molecular_function	2//74	566//16540	0.725302242834923	0.75972739020352	0.518563925879047	0.789800401107822	CALU; ITGB1BP2
GO:0006629	lipid metabolic process	biological_process	1//74	287//16540	0.726977690257208	0.760090796716593	0.518811974732543	0.778792730012242	LCAT
GO:0043231	intracellular membrane-bounded organelle	cellular_component	2//74	569//16540	0.728024466230112	0.760090796716593	0.518811974732543	0.785636251365601	CYP2D14; CNNM2
GO:0042995	cell projection	cellular_component	1//74	290//16540	0.730690180584414	0.761631458589618	0.519863577820216	0.770736253494874	POC1A
GO:0016787	hydrolase activity	molecular_function	4//74	1105//16540	0.737236388310825	0.767205347185249	0.523668123489931	0.809098691451633	USP21; FBH1; INPP5K; PRSS12
GO:0016021	integral component of membrane	cellular_component	20//74	4949//16540	0.746135180689528	0.775205382534574	0.529128673933961	0.90326738134376	GPAA1; SLC13A4; SLC39A5; GPR61; SLC25A19; GJC2; LCAT; MYRFL; EXTL1; LRRC8E; ITGB3; NTN5; CYP2D14; ADRB1; SIGLEC1; LOC530348; RTP3; TMEM229B; CNNM2; ATRNL1
GO:0006974	cellular response to DNA damage stimulus	biological_process	1//74	311//16540	0.755319294766889	0.783475443518329	0.534773534638333	0.718692969496828	FBH1
GO:0005783	endoplasmic reticulum	cellular_component	3//74	880//16540	0.761157372032259	0.788253589159621	0.538034933390202	0.761977886977887	CALU; INPP5K; CYP2D14
GO:0045202	synapse	cellular_component	1//74	320//16540	0.765181598089178	0.791140909171363	0.54000571925348	0.69847972972973	PRSS12
GO:0019901	protein kinase binding	molecular_function	1//74	331//16540	0.776704250214114	0.801759226027473	0.547253419081252	0.675267412427533	RGCC
GO:0005743	mitochondrial inner membrane	cellular_component	1//74	334//16540	0.77974877602578	0.803605823923509	0.548513843632	0.669202136268005	SLC25A19
GO:0004674	protein serine/threonine kinase activity	molecular_function	1//74	336//16540	0.78175567220886	0.804378826710081	0.549041468889283	0.66521879021879	CDK18
GO:0010469	regulation of receptor activity	biological_process	1//74	348//16540	0.793423725661751	0.815074132300996	0.556341718593607	0.642280211245729	INSL3
GO:0003723	RNA binding	molecular_function	2//74	658//16540	0.799057572035641	0.819546227728862	0.559394217939931	0.679372381500041	RBFOX3; SPEN
GO:0005654	nucleoplasm	cellular_component	6//74	1744//16540	0.805865616639141	0.82520639143848	0.563257652050936	0.768968509794198	USP21; SERPINB9; BAHD1; SPEN; CABIN1; DIS3
GO:0030054	cell junction	cellular_component	1//74	364//16540	0.808028766902687	0.825678569525778	0.563579944659865	0.614048114048114	GJC2
GO:0035556	intracellular signal transduction	biological_process	1//74	365//16540	0.808906973582286	0.825678569525778	0.563579944659865	0.612365790447982	BTK
GO:0008152	metabolic process	biological_process	1//74	369//16540	0.812380341675527	0.827903532917735	0.565098628554046	0.605727678898411	HK1
GO:0007186	G-protein coupled receptor signaling pathway	biological_process	4//74	1246//16540	0.818165979005223	0.832474128081626	0.568218360450452	0.717539369224763	GPR61; INPP5K; ADRB1; ATRNL1
GO:0016567	protein ubiquitination	biological_process	1//74	391//16540	0.830399445333348	0.843580388910067	0.575799114140918	0.571645814612567	FBH1
GO:0048471	perinuclear region of cytoplasm	cellular_component	1//74	395//16540	0.833487088876973	0.845375177307865	0.577024175300599	0.565856996236743	INPP5K
GO:0006357	regulation of transcription from RNA polymerase II promoter	biological_process	1//74	404//16540	0.840232985909726	0.850868846490861	0.580773965943598	0.553251271073053	CDC73
GO:0005622	intracellular	cellular_component	3//74	1025//16540	0.845216115206784	0.854562896891535	0.583295398371689	0.654185893210283	MRTO4; RBFOX3; SERPINB9
GO:0005886	plasma membrane	cellular_component	11//74	3116//16540	0.848113493909856	0.856139804577773	0.584371741611473	0.789040002775561	BTK; GPR61; USP21; GJC2; INPP5K; LYPD5; PRSS12; LRRC8E; ADRB1; CNNM2; MAP4
GO:0005739	mitochondrion	cellular_component	3//74	1133//16540	0.890198225447585	0.897207660293629	0.612403254970158	0.591827485031369	HK1; TMLHE; SLC25A19
GO:0042802	identical protein binding	molecular_function	2//74	847//16540	0.898411421231802	0.903401406564546	0.616630894283366	0.527776891413255	IRF3; BTK
GO:0005794	Golgi apparatus	cellular_component	2//74	849//16540	0.899166712471275	0.903401406564546	0.616630894283366	0.526533600738548	CALU; SERPINB9
GO:0007165	signal transduction	biological_process	4//74	1593//16540	0.93474343543537	0.937673665640496	0.640023965856589	0.561239205307002	GPR61; LRRC8E; ADRB1; SHF
GO:0042803	protein homodimerization activity	molecular_function	1//74	627//16540	0.943085570447473	0.944561447709519	0.644725330262254	0.356480882796672	IRF3
GO:0004930	G-protein coupled receptor activity	molecular_function	2//74	1127//16540	0.965685231738114	0.965685231738114	0.659143702584404	0.396652197894434	GPR61; ADRB1
