# Supplementary material for: The exploration of miRNAs and mRNA profiles revealed the molecular mechanisms of cattle-yak male infertility
Source: Front Vet Sci. 2022 Oct 5;9:974703. doi: 10.3389/fvets.2022.974703 (PMC9581192; doi:10.3389/fvets.2022.974703)
Supplement: Supplementary file 1 [file Data_Sheet_1.ZIP › supplementary materials/Supplementary table6 Pathway_enrichment_gene_M_vs_P.total.xls]

id	Name	Level	GeneRatio	BgRatio	pvalue	p.adjust	qvalue	score	geneID
bta03020	RNA polymerase	Genetic Information Processing || Transcription	2//25	29//8543	0.00318035191542847	0.263969208980563	0.254428153234277	23.5668965517241	POLR3GL; TWISTNB
bta00524	Neomycin, kanamycin and gentamicin biosynthesis	Metabolism || Biosynthesis of other secondary metabolites	1//25	4//8543	0.0116562459501998	0.381304616487419	0.367522521915585	85.43	HK1
bta04623	Cytosolic DNA-sensing pathway	Organismal Systems || Immune system	2//25	67//8543	0.0161835536835749	0.381304616487419	0.367522521915585	10.2005970149254	IRF3; POLR3GL
bta00983	Drug metabolism - other enzymes	Metabolism || Xenobiotics biodegradation and metabolism	2//25	74//8543	0.0195254059751038	0.381304616487419	0.367522521915585	9.23567567567568	GSTT2; IMPDH1
bta04512	ECM-receptor interaction	Environmental Information Processing || Signaling molecules and interaction	2//25	83//8543	0.0242097614637854	0.381304616487419	0.367522521915585	8.23421686746988	TNR; ITGB3
bta05414	Dilated cardiomyopathy (DCM)	Human Diseases || Cardiovascular diseases	2//25	89//8543	0.0275641891436689	0.381304616487419	0.367522521915585	7.67910112359551	ITGB3; ADRB1
bta04611	Platelet activation	Organismal Systems || Immune system	2//25	120//8543	0.0475737942008039	0.396029866416176	0.381715533895109	5.69533333333333	BTK; ITGB3
bta04380	Osteoclast differentiation	Organismal Systems || Development	2//25	133//8543	0.0571617182560711	0.396029866416176	0.381715533895109	5.13864661654135	BTK; ITGB3
bta05418	Fluid shear stress and atherosclerosis	Human Diseases || Cardiovascular diseases	2//25	143//8543	0.0649616139857522	0.396029866416176	0.381715533895109	4.7793006993007	GSTT2; ITGB3
bta00534	Glycosaminoglycan biosynthesis - heparan sulfate / heparin	Metabolism || Glycan biosynthesis and metabolism	1//25	24//8543	0.0680078609104112	0.396029866416176	0.381715533895109	14.2383333333333	EXTL1
bta00563	Glycosylphosphatidylinositol(GPI)-anchor biosynthesis	Metabolism || Glycan biosynthesis and metabolism	1//25	26//8543	0.0734702342282612	0.396029866416176	0.381715533895109	13.1430769230769	GPAA1
bta04950	Maturity onset diabetes of the young	Human Diseases || Endocrine and metabolic diseases	1//25	26//8543	0.0734702342282612	0.396029866416176	0.381715533895109	13.1430769230769	NR5A2
bta05165	Human papillomavirus infection	Human Diseases || Infectious diseases	3//25	342//8543	0.0763564372819033	0.396029866416176	0.381715533895109	2.99754385964912	IRF3; TNR; ITGB3
bta00052	Galactose metabolism	Metabolism || Carbohydrate metabolism	1//25	31//8543	0.0869920364457111	0.396029866416176	0.381715533895109	11.0232258064516	HK1
bta00500	Starch and sucrose metabolism	Metabolism || Carbohydrate metabolism	1//25	32//8543	0.0896735682935554	0.396029866416176	0.381715533895109	10.67875	HK1
bta00051	Fructose and mannose metabolism	Metabolism || Carbohydrate metabolism	1//25	34//8543	0.0950139676306698	0.396029866416176	0.381715533895109	10.0505882352941	HK1
bta05340	Primary immunodeficiency	Human Diseases || Immune diseases	1//25	39//8543	0.108233707238763	0.396029866416176	0.381715533895109	8.76205128205128	BTK
bta05168	Herpes simplex infection	Human Diseases || Infectious diseases	3//25	400//8543	0.109589825995574	0.396029866416176	0.381715533895109	2.5629	IRF3; EIF2B4; ITGB3
bta04973	Carbohydrate digestion and absorption	Organismal Systems || Digestive system	1//25	40//8543	0.110855315578254	0.396029866416176	0.381715533895109	8.543	HK1
bta04510	Focal adhesion	Cellular Processes || Cellular community - eukaryotes	2//25	198//8543	0.113326074363175	0.396029866416176	0.381715533895109	3.45171717171717	TNR; ITGB3
bta04930	Type II diabetes mellitus	Human Diseases || Endocrine and metabolic diseases	1//25	46//8543	0.12643027331393	0.396029866416176	0.381715533895109	7.42869565217391	HK1
bta00520	Amino sugar and nucleotide sugar metabolism	Metabolism || Carbohydrate metabolism	1//25	50//8543	0.136667708137838	0.396029866416176	0.381715533895109	6.8344	HK1
bta04979			1//25	50//8543	0.136667708137838	0.396029866416176	0.381715533895109	6.8344	LCAT
bta05169	Epstein-Barr virus infection	Human Diseases || Infectious diseases	2//25	224//8543	0.138711474303174	0.396029866416176	0.381715533895109	3.05107142857143	IRF3; BTK
bta03460	Fanconi anemia pathway	Genetic Information Processing || Replication and repair	1//25	52//8543	0.141743136853225	0.396029866416176	0.381715533895109	6.57153846153846	FANCA
bta00480	Glutathione metabolism	Metabolism || Metabolism of other amino acids	1//25	58//8543	0.156798135896426	0.396029866416176	0.381715533895109	5.89172413793103	GSTT2
bta04923	Regulation of lipolysis in adipocyte	Organismal Systems || Endocrine system	1//25	58//8543	0.156798135896426	0.396029866416176	0.381715533895109	5.89172413793103	ADRB1
bta05163			2//25	242//8543	0.156981669656964	0.396029866416176	0.381715533895109	2.82413223140496	IRF3; ITGB3
bta00982	Drug metabolism - cytochrome P450	Metabolism || Xenobiotics biodegradation and metabolism	1//25	61//8543	0.164230240121179	0.396029866416176	0.381715533895109	5.60196721311475	GSTT2
bta05230	Central carbon metabolism in cancer	Human Diseases || Cancers	1//25	61//8543	0.164230240121179	0.396029866416176	0.381715533895109	5.60196721311475	HK1
bta00310	Lysine degradation	Metabolism || Amino acid metabolism	1//25	64//8543	0.171599434806412	0.396029866416176	0.381715533895109	5.339375	TMLHE
bta00980	Metabolism of xenobiotics by cytochrome P450	Metabolism || Xenobiotics biodegradation and metabolism	1//25	65//8543	0.174041941485246	0.396029866416176	0.381715533895109	5.25723076923077	GSTT2
bta00140	Steroid hormone biosynthesis	Metabolism || Lipid metabolism	1//25	67//8543	0.178906230446685	0.396029866416176	0.381715533895109	5.10029850746269	CYP2D14
bta05412	Arrhythmogenic right ventricular cardiomyopathy (ARVC)	Human Diseases || Cardiovascular diseases	1//25	68//8543	0.181328050201148	0.396029866416176	0.381715533895109	5.02529411764706	ITGB3
bta04664	Fc epsilon RI signaling pathway	Organismal Systems || Immune system	1//25	70//8543	0.186151133572737	0.396029866416176	0.381715533895109	4.88171428571429	BTK
bta05206	MicroRNAs in cancer	Human Diseases || Cancers	2//25	270//8543	0.186274831378379	0.396029866416176	0.381715533895109	2.53125925925926	TNR; ITGB3
bta04924	Renin secretion	Organismal Systems || Endocrine system	1//25	72//8543	0.190946932616719	0.396029866416176	0.381715533895109	4.74611111111111	ADRB1
bta00562	Inositol phosphate metabolism	Metabolism || Carbohydrate metabolism	1//25	73//8543	0.193334646780877	0.396029866416176	0.381715533895109	4.68109589041096	INPP5K
bta04662	B cell receptor signaling pathway	Organismal Systems || Immune system	1//25	74//8543	0.195715595285066	0.396029866416176	0.381715533895109	4.61783783783784	BTK
bta05204	Chemical carcinogenesis	Human Diseases || Cancers	1//25	74//8543	0.195715595285066	0.396029866416176	0.381715533895109	4.61783783783784	GSTT2
bta01524	Platinum drug resistance	Human Diseases || Drug resistance	1//25	76//8543	0.200457268762164	0.396029866416176	0.381715533895109	4.49631578947368	GSTT2
bta05133	Pertussis	Human Diseases || Infectious diseases	1//25	77//8543	0.202818030340167	0.396029866416176	0.381715533895109	4.43792207792208	IRF3
bta03018	RNA degradation	Genetic Information Processing || Folding, sorting and degradation	1//25	78//8543	0.205172099468621	0.396029866416176	0.381715533895109	4.38102564102564	DIS3
bta05410	Hypertrophic cardiomyopathy (HCM)	Human Diseases || Cardiovascular diseases	1//25	82//8543	0.214521814455816	0.404666149996199	0.390039662646939	4.16731707317073	ITGB3
bta04911	Insulin secretion	Organismal Systems || Endocrine system	1//25	85//8543	0.221464716283808	0.406713472251103	0.392012985302268	4.02023529411765	RIMS2
bta04540	Gap junction	Cellular Processes || Cellular community - eukaryotes	1//25	90//8543	0.232905489791292	0.406713472251103	0.392012985302268	3.79688888888889	ADRB1
bta04970	Salivary secretion	Organismal Systems || Digestive system	1//25	93//8543	0.239692295705003	0.406713472251103	0.392012985302268	3.67440860215054	ADRB1
bta04064	NF-kappa B signaling pathway	Environmental Information Processing || Signal transduction	1//25	96//8543	0.246421437315982	0.406713472251103	0.392012985302268	3.55958333333333	BTK
bta04066	HIF-1 signaling pathway	Environmental Information Processing || Signal transduction	1//25	98//8543	0.25087572810037	0.406713472251103	0.392012985302268	3.4869387755102	HK1
bta04070	Phosphatidylinositol signaling system	Environmental Information Processing || Signal transduction	1//25	99//8543	0.253093384322689	0.406713472251103	0.392012985302268	3.45171717171717	INPP5K
bta05146	Amoebiasis	Human Diseases || Infectious diseases	1//25	101//8543	0.257509804505543	0.406713472251103	0.392012985302268	3.38336633663366	SERPINB9
bta00564	Glycerophospholipid metabolism	Metabolism || Lipid metabolism	1//25	102//8543	0.259708602762753	0.406713472251103	0.392012985302268	3.35019607843137	LCAT
bta04622	RIG-I-like receptor signaling pathway	Organismal Systems || Immune system	1//25	102//8543	0.259708602762753	0.406713472251103	0.392012985302268	3.35019607843137	IRF3
bta04620	Toll-like receptor signaling pathway	Organismal Systems || Immune system	1//25	110//8543	0.277075350747835	0.41477537676773	0.399783495679739	3.10654545454545	IRF3
bta04640	Hematopoietic cell lineage	Organismal Systems || Immune system	1//25	110//8543	0.277075350747835	0.41477537676773	0.399783495679739	3.10654545454545	ITGB3
bta04919	Thyroid hormone signaling pathway	Organismal Systems || Endocrine system	1//25	113//8543	0.283486493224518	0.41477537676773	0.399783495679739	3.02407079646018	ITGB3
bta04080	Neuroactive ligand-receptor interaction	Environmental Information Processing || Signaling molecules and interaction	2//25	361//8543	0.285392116216431	0.41477537676773	0.399783495679739	1.89318559556787	INSL3; ADRB1
bta04726	Serotonergic synapse	Organismal Systems || Nervous system	1//25	116//8543	0.289843034367811	0.41477537676773	0.399783495679739	2.94586206896552	CYP2D14
bta04151	PI3K-Akt signaling pathway	Environmental Information Processing || Signal transduction	2//25	373//8543	0.298598047033816	0.420061659386555	0.404878707842463	1.83227882037534	TNR; ITGB3
bta04926	Relaxin signaling pathway	Organismal Systems || Endocrine system	1//25	132//8543	0.322840680749024	0.445585495741985	0.429479995895889	2.58878787878788	INSL3
bta00230	Purine metabolism	Metabolism || Nucleotide metabolism	1//25	135//8543	0.32886162333056	0.445585495741985	0.429479995895889	2.53125925925926	IMPDH1
bta04910	Insulin signaling pathway	Organismal Systems || Endocrine system	1//25	137//8543	0.332846996819314	0.445585495741985	0.429479995895889	2.49430656934307	HK1
bta04261	Adrenergic signaling in cardiomyocytes	Organismal Systems || Circulatory system	1//25	144//8543	0.346617659604959	0.456655011860502	0.440149409022171	2.37305555555556	ADRB1
bta05162	Measles	Human Diseases || Infectious diseases	1//25	151//8543	0.360115226715859	0.465461940555549	0.4486380149933	2.26304635761589	IRF3
bta04514	Cell adhesion molecules (CAMs)	Environmental Information Processing || Signaling molecules and interaction	1//25	155//8543	0.367707510826038	0.465461940555549	0.4486380149933	2.20464516129032	SIGLEC1
bta03013	RNA transport	Genetic Information Processing || Translation	1//25	162//8543	0.380786386307378	0.465461940555549	0.4486380149933	2.10938271604938	EIF2B4
bta05160	Hepatitis C	Human Diseases || Infectious diseases	1//25	164//8543	0.38447524749113	0.465461940555549	0.4486380149933	2.08365853658537	IRF3
bta04022	cGMP - PKG signaling pathway	Environmental Information Processing || Signal transduction	1//25	166//8543	0.388143006903964	0.465461940555549	0.4486380149933	2.05855421686747	ADRB1
bta04145	Phagosome	Cellular Processes || Transport and catabolism	1//25	167//8543	0.389969009628973	0.465461940555549	0.4486380149933	2.04622754491018	ITGB3
bta05161	Hepatitis B	Human Diseases || Infectious diseases	1//25	172//8543	0.399020828570885	0.465461940555549	0.4486380149933	1.98674418604651	IRF3
bta05225	Hepatocellular carcinoma	Human Diseases || Cancers	1//25	172//8543	0.399020828570885	0.465461940555549	0.4486380149933	1.98674418604651	GSTT2
bta04217	Necroptosis	Cellular Processes || Cell growth and death	1//25	176//8543	0.406169306023183	0.465461940555549	0.4486380149933	1.94159090909091	USP21
bta05164	Influenza A	Human Diseases || Infectious diseases	1//25	179//8543	0.411477021161661	0.465461940555549	0.4486380149933	1.90905027932961	IRF3
bta04621	NOD-like receptor signaling pathway	Organismal Systems || Immune system	1//25	181//8543	0.414990163868802	0.465461940555549	0.4486380149933	1.88795580110497	IRF3
bta04020	Calcium signaling pathway	Environmental Information Processing || Signal transduction	1//25	197//8543	0.442379580787812	0.48494923634082	0.467420950689947	1.7346192893401	ADRB1
bta05205	Proteoglycans in cancer	Human Diseases || Cancers	1//25	198//8543	0.44404990315545	0.48494923634082	0.467420950689947	1.72585858585859	ITGB3
bta05167	Kaposi's sarcoma-associated herpesvirus infection	Human Diseases || Infectious diseases	1//25	203//8543	0.452329722254939	0.48757619411896	0.469952958186949	1.68334975369458	IRF3
bta04015	Rap1 signaling pathway	Environmental Information Processing || Signal transduction	1//25	210//8543	0.463722837155262	0.488892833404674	0.471222008100891	1.6272380952381	ITGB3
bta04810	Regulation of actin cytoskeleton	Cellular Processes || Cell motility	1//25	211//8543	0.46533173299963	0.488892833404674	0.471222008100891	1.61952606635071	ITGB3
bta04024	cAMP signaling pathway	Environmental Information Processing || Signal transduction	1//25	224//8543	0.485830275591567	0.504048910926251	0.485830275591567	1.52553571428571	ADRB1
bta05170			1//25	230//8543	0.495034648587733	0.507193559858904	0.488861262514606	1.48573913043478	IRF3
bta05203	Viral carcinogenesis	Human Diseases || Cancers	1//25	234//8543	0.501082794077471	0.507193559858904	0.488861262514606	1.46034188034188	IRF3
bta05200	Pathways in cancer	Human Diseases || Cancers	1//25	537//8543	0.803164009231582	0.803164009231582	0.774133984801525	0.63635009310987	GSTT2
